# Supplementary material for: Identifying FDA-approved drugs with multimodal properties against COVID-19 using a data-driven approach and a lung organoid model of SARS-CoV-2 entry
Source: Mol Med. 2021 Sep 9;27:105. doi: 10.1186/s10020-021-00356-6 (PMC8426591; doi:10.1186/s10020-021-00356-6)
Supplement: Supplementary file 1 — Additional file 1: Table S1. Genes differentially expressed in lung cancer cells after exposure to SARS-CoV-2. Source: Blanco-Melo et al. (2020). Table S2. Connectivity mapping results generated by querying the SARS-CoV-2 transcriptional signature into CMap. Table S3. Source of the drug structures utilized in the chemoinformatic analysis testing for interaction with SARS-CoV-2 enzymes. [file 10020_2021_356_MOESM1_ESM.xlsx]

## Sheet: ST1
Table S1. Genes differentially expressed in lung cancer cells after exposure to SARS-Cov-2. Source: Blanco-Melo et al. (2020). In red: genes that were not recognized in CMap.
Upregulated	Downregulated
EDN1	KRT4
HSP90B1	NECAB2
TRIM25	NUPR1
HIF1A	UAP1L1
STAT2	NPIPB5
CDH1	RAP1GAP
LGALS3BP	OSGIN1
AREG	COL1A1
KYNU	SYNE1
DKK1	LOC284454
ADAR	KLHL21
TCIM / 56892	MAP3K14
CXCL1	NT5DC2
KTN1	DANCR
PSIP1	FAM102A
C3	WDR81
TDRD7	NEU1
B2M	AHNAK2
CXCL3	NPTX1
NCOA7	SQSTM1
ESF1
FILIP1
PTPN12
FGA
TYMP
TAF4B / PAPPA-AS1
PLA2G4A
APOL1
NUCB2
UBE2L6
CXCL2
C1S
APOL6
MMD
PNPT1
PDK4
CXCL8
SNAP25
C19orf66
BIVM-ERCC5
SAT1
C1R
PTGS2
EHF
STEAP1
PARP12
CFH
CP
USP18
GBP3
IFITM3
BCL2A1
SP100
HERC5
PARP14
CXCL5
LAP3
IFI35
PHF11
SAMHD1
IFIT5
TRIM14
CFB
DDX60L
FGG
CCL20
SP110
IFIT2
PLSCR1
IFI16
OAS3
STAT1
EIF2AK2
HELZ2
DTX3L
OAS1
REC8
HERC6
TRIM34
SAMD9
PARP10
IFIH1
DDX58
SAMD9L
IFIT3
IRF9
PARP9
CMPK2
DDX60
OASL
PTPRE
IRF7
IFI27
ISG15
IFITM1
OAS2
IFI6
IFIT1
IFI44
MX1

## Sheet: ST2
Table S2. Connectivity mapping results generated by querying the SARS-Cov-2 transcriptional signature into CMap. Drugs with a negative score are expected to reverse the transcriptional signature associated with infection, and those with a positive score are expected to mimic it. FDA Approval*: FDA status of drugs with score < -90, according to Corsello SM, et al. Nature Medicine. 2017 Apr 7;23(4)…
Rank	Score	Type	L1000 Compound ID	Name	Description	FDA approval*
7971	-99.94	cp	BRD-K95921201	reserpine	Vesicular monoamine transporter inhibitor	Launched
7961	-99.83	cp	BRD-K72726508	arcyriaflavin-a	CDK inhibitor	Preclinical
7957	-99.79	cp	BRD-A20697603	thiostrepton	FOXM1 inhibitor	Launched
7943	-99.44	cp	BRD-A06390036	hydroquinidine	Antiarrhythmic	Launched
7942	-99.41	cp	BRD-K39733634	L-161982	Prostanoid receptor antagonist	Preclinical
7941	-99.4	cp	BRD-K26979635	NS-3694	Glutamate receptor antagonist	N/A
7938	-99.22	cp	BRD-K01649396	indatraline	Norepinephrine transporter inhibitor	Preclinical
7936	-99.2	cp	BRD-A31159102	fluoxetine	Selective serotonin reuptake inhibitor (SSRI)	Launched
7933	-99.1	cp	BRD-K03319035	maprotiline	Norepinephrine reuptake inhibitor	Launched
7923	-98.91	cp	BRD-K46469693	SCH-442416	Adenosine receptor antagonist	N/A
7921	-98.87	cp	BRD-K04210847	tamoxifen	Estrogen receptor antagonist	Launched
7918	-98.82	cp	BRD-K33211335	dextromethorphan	Glutamate receptor antagonist	Launched
7917	-98.77	cp	BRD-A18043272	phensuximide	Succinimide antiepileptic	Launched
7909	-98.65	cp	BRD-K24132293	piperlongumine	Glutathione transferase inhibitor	N/A
7908	-98.58	cp	BRD-A10715913	sulpiride	Dopamine receptor antagonist	Launched
7905	-98.5	cp	BRD-K49294207	BIBU-1361	EGFR inhibitor	Preclinical
7902	-98.43	cp	BRD-A62057054	MDL-11939	Serotonin receptor antagonist	Phase 2
7898	-98.36	cp	BRD-A23359898	sibutramine	Serotonin reuptake inhibitor	Withdrawn
7897	-98.34	cp	BRD-K74761218	WT-171	HDAC inhibitor	N/A
7893	-98.27	cp	BRD-K79602928	metformin	Insulin sensitizer	Launched
7894	-98.27	cp	BRD-K12502280	TG-101348	FLT3 inhibitor	Phase 3
7879	-97.9	cp	BRD-K89732114	trifluoperazine	Dopamine receptor antagonist	Launched
7870	-97.66	cp	BRD-A37837077	cyclazosin	Adrenergic receptor antagonist	N/A
7867	-97.56	cp	BRD-K99411983	lumicolchicine	Colchicine isomer, non-binder of microtubules	N/A
7861	-97.38	cp	BRD-K68202742	trichostatin-a	HDAC inhibitor	Preclinical
7857	-97.22	cp	BRD-K81169441	cerivastatin	HMGCR inhibitor	N/A
7856	-97.17	cp	BRD-K59184148	SB-216763	Glycogen synthase kinase inhibitor	Preclinical
7852	-97.05	cp	BRD-K73290745	ICI-199441	Opioid receptor agonist	Preclinical
7844	-96.82	cp	BRD-M64432851	sunitinib	FLT3 inhibitor	Launched
7842	-96.78	cp	BRD-K74195153	irsogladine	Phosphodiesterase inhibitor	Launched
7841	-96.78	cp	BRD-K98426715	tubacin	HDAC inhibitor	N/A
7834	-96.65	cp	BRD-U88459701	atorvastatin	HMGCR inhibitor	Launched
7822	-96.29	cp	BRD-K26818574	BIX-01294	Histone lysine methyltransferase inhibitor	Preclinical
7815	-96.09	cp	BRD-K63828191	raloxifene	Estrogen receptor antagonist	Launched
7810	-95.9	cp	BRD-K70487031	flupentixol	Dopamine receptor antagonist	Launched
7804	-95.62	cp	BRD-A00993607	alprenolol	Adrenergic receptor antagonist	Launched
7803	-95.54	cp	BRD-K83972459	JWE-035	Aurora kinase inhibitor	N/A
7800	-95.47	cp	BRD-A19248578	latrunculin-b	Actin polymerization inhibitor	Phase 1
7793	-95.34	cp	BRD-K57080016	selumetinib	MEK inhibitor	Phase 3
7790	-95.28	cp	BRD-K20742498	RS-39604	Serotonin receptor antagonist	Preclinical
7789	-95.27	cp	BRD-K64881305	ispinesib	Kinesin-like spindle protein inhibitor	Phase 2
7785	-95.21	cp	BRD-K64606589	apicidin	HDAC inhibitor	N/A
7784	-95.21	cp	BRD-A06352418	terfenadine	Histamine receptor antagonist	Withdrawn
7778	-94.89	cp	BRD-K99964838	bosutinib	ABL inhibitor	Launched
7768	-94.76	cp	BRD-K19462402	buflomedil	Adrenergic receptor antagonist	Launched
7757	-94.57	cp	BRD-K36529613	PU-H71	HSP inhibitor	Phase 1
7755	-94.47	cp	BRD-K94512704	spiramide	Dopamine receptor antagonist	N/A
7746	-94.16	cp	BRD-A36318220	necrostatin-1	RIPK inhibitor	Preclinical
7743	-94.09	cp	BRD-K32830106	guanfacine	Adrenergic receptor agonist	Launched
7734	-93.87	cp	BRD-K71430621	clobenpropit	Histamine receptor antagonist	Preclinical
7729	-93.63	cp	BRD-K85606544	neratinib	EGFR inhibitor	Phase 3
7723	-93.44	cp	BRD-A43930669	L-368899	Oxytocin receptor antagonist	Phase 1
7716	-93.12	cp	BRD-A84481105	thioridazine	Dopamine receptor antagonist	Withdrawn
7711	-92.86	cp	BRD-K39339537	epirizole	Cyclooxygenase inhibitor	Launched
7706	-92.75	cp	BRD-K10974103	diloxanide	Protein synthesis inhibitor	Launched
7703	-92.7	cp	BRD-K52989797	clomipramine	Serotonin transporter inhibitor (SERT)	Launched
7705	-92.7	cp	BRD-K21520694	sulfacetamide	PABA antagonist	Launched
7704	-92.7	cp	BRD-K11634954	GBR-13069	Dopamine uptake inhibitor	Preclinical
7702	-92.69	cp	BRD-K96037667	norethindrone	Progesterone receptor agonist	Launched
7699	-92.61	cp	BRD-A39646320	HC-toxin	HDAC inhibitor	N/A
7697	-92.48	cp	BRD-K13725475	rhodomyrtoxin	Cytotoxic agent	N/A
7688	-92.31	cp	BRD-A79314293	cephalosporanic-acid	Bacterial cell wall synthesis inhibitor	N/A
7686	-92.29	cp	BRD-A88774919	doxycycline	Bacterial 30S ribosomal subunit inhibitor	Launched
7684	-92.23	cp	BRD-K86509404	iso-olomoucine	CDK inhibitor	N/A
7683	-92.22	cp	BRD-K72783841	tyrphostin-AG-555	EGFR inhibitor	N/A
7680	-92.18	cp	BRD-A71765365	mepireserpate	Catecholamine depleting sympatholytic	N/A
7679	-92.07	cp	BRD-A16665823	butoconazole	Bacterial cell wall synthesis inhibitor	Launched
7671	-91.82	cp	BRD-A26032986	zaldaride	Calmodulin antagonist	Phase 3
7664	-91.68	cp	BRD-K81521265	dicyclohexylurea	Epoxide hydolase inhibitor	N/A
7660	-91.56	cp	BRD-A41304429	practolol	Adrenergic receptor antagonist	Withdrawn
7657	-91.52	cp	BRD-K45479396	BP-554	Serotonin receptor agonist	Preclinical
7654	-91.45	cp	BRD-A28422058	L-689560	Glutamate receptor antagonist	Preclinical
7653	-91.42	cp	BRD-K37194137	III606050	Cytochrome P450 inhibitor	N/A
7640	-90.58	cp	BRD-K44849676	capsazepine	TRPV agonist	Preclinical
7637	-90.5	cp	BRD-K69840642	ISOX	HDAC inhibitor	N/A
7629	-90.04	cp	BRD-K88741031	methyl-2,5-dihydroxycinnamate	EGFR inhibitor	N/A
7623	-89.82	cp	BRD-K35430135	SR-59230A	Adrenergic receptor antagonist	-
7621	-89.76	cp	BRD-K78431006	crizotinib	ALK inhibitor	-
7622	-89.76	cp	BRD-A82656074	naltrindole	Opioid receptor antagonist	-
7617	-89.67	cp	BRD-K47659338	EMD-386088	Serotonin receptor agonist	-
7615	-89.63	cp	BRD-K75958195	pizotifen	Serotonin receptor antagonist	-
7613	-89.36	cp	BRD-K39520573	GW-5074	Leucine rich repeat kinase inhibitor	-
7612	-89.34	cp	BRD-K84955386	hyperoside	Glucosidase inhibitor	-
7611	-89.3	cp	BRD-K50464341	berbamine	Calmodulin antagonist	-
7610	-89.26	cp	BRD-K73397362	purmorphamine	Smoothened receptor agonist	-
7608	-89.22	cp	BRD-K12867552	THM-I-94	HDAC inhibitor	-
7606	-89.13	cp	BRD-A75769826	SDM25N	Opioid receptor antagonist	-
7605	-89.12	cp	BRD-K97863768	prothionamide	Mycobacterium tuberculosis enoyl-[acyl-carrier-protein] reductase [NADH] (inhA) inhibitor	-
7601	-88.9	cp	BRD-K84639753	safinamide	Dopamine uptake inhibitor	-
7590	-88.46	cp	BRD-K56558538	ambroxol	Sodium channel blocker	-
7580	-87.87	cp	BRD-K54987996	CAY-10578	Casein kinase inhibitor	-
7577	-87.81	cp	BRD-K24576554	AT-9283	JAK inhibitor	-
7570	-87.45	cp	BRD-K89055274	alverine	Muscle relaxant	-
7565	-87.29	cp	BRD-K20995441	U-54494A	Opioid receptor agonist	-
7564	-87.18	cp	BRD-K35458079	edaravone	Nootropic agent	-
7562	-87.09	cp	BRD-A49225603	alimemazine	Histamine receptor agonist	-
7558	-87.02	cp	BRD-K39621635	artemether	Antimalarial	-
7559	-87.02	cp	BRD-K74765201	tomelukast	Leukotriene receptor antagonist	-
7554	-86.93	cp	BRD-K03981224	ethisterone	Progestogen hormone	-
7551	-86.75	cp	BRD-K37206356	rhamnetin	HDAC inhibitor	-
7549	-86.68	cp	BRD-A64125466	dehydrocholic-acid	choleretic agent	-
7546	-86.56	cp	BRD-K63533170	AM-630	Cannabinoid receptor antagonist	-
7544	-86.51	cp	BRD-K52397688	amperozide	Dopamine receptor antagonist	-
7543	-86.5	cp	BRD-K91699951	benzonatate	Local anesthetic	-
7542	-86.43	cp	BRD-K02404261	caffeine	Adenosine receptor antagonist	-
7540	-86.39	cp	BRD-K17497770	butein	EGFR inhibitor	-
7533	-86.24	cp	BRD-A52660433	tetrindole	Monoamine oxidase inhibitor	-
7531	-86.11	cp	BRD-K04412738	tramadol	Norepinephrine reuptake inhibitor	-
7528	-85.95	cp	BRD-K14618467	IKK-16	IKK inhibitor	-
7529	-85.95	cp	BRD-K85015012	NNC-05-2090	GAT inhibitor	-
7526	-85.92	cp	BRD-K85871428	SC-68376	p38 MAPK inhibitor	-
7521	-85.83	cp	BRD-K55127134	fluphenazine	Dopamine receptor antagonist	-
7517	-85.7	cp	BRD-K34415467	trimethobenzamide	Histamine receptor antagonist	-
7514	-85.61	cp	BRD-K32755366	reserpic-acid	Norepinephrine transporter inhibitor	-
7508	-85.5	cp	BRD-A89175223	bisoprolol	Adrenergic receptor antagonist	-
7503	-85.21	cp	BRD-A99177642	deltaline	Acetylcholine receptor antagonist	-
7502	-85.12	cp	BRD-U73238814	QL-XI-92	DDR1 inhibitor	-
7498	-84.85	cp	BRD-K97309399	thiothixene	Dopamine receptor antagonist	-
7496	-84.7	cp	BRD-A97479839	piperidolate	Acetylcholine receptor antagonist	-
7492	-84.56	cp	BRD-K48427617	U-0124	MEK inhibitor	-
7489	-84.41	cp	BRD-K09549677	mibefradil	T-type calcium channel blocker	-
7478	-84.16	cp	BRD-K40175214	torin-1	MTOR inhibitor	-
7474	-83.97	cp	BRD-K79877282	PF-543	Sphingosine kinase inhibitor	-
7468	-83.73	cp	BRD-K72264770	QW-BI-011	Histone lysine methyltransferase inhibitor	-
7467	-83.6	cp	BRD-A06352508	SB-218078	CHK inhibitor	-
7466	-83.47	cp	BRD-K28667793	pyrazinamide	Fatty acid synthase inhibitor	-
7465	-83.4	cp	BRD-K20287671	SU-4312	PDGFR receptor inhibitor	-
7463	-83.28	cp	BRD-A15530910	carpindolol	Adrenergic receptor antagonist	-
7464	-83.28	cp	BRD-A16311756	profenamine	Butyrylcholinesterase inhibitor	-
7460	-83.24	cp	BRD-K66874953	pifithrin-alpha	TP53 inhibitor	-
7459	-83.22	cp	BRD-K49657628	tyrphostin-AG-18	EGFR inhibitor	-
7456	-83.04	cp	BRD-K15588452	R-96544	Serotonin receptor antagonist	-
7451	-82.85	cp	BRD-K29113274	ketoconazole	Sterol demethylase inhibitor	-
7449	-82.84	cp	BRD-K70914287	BIBX-1382	EGFR inhibitor	-
7448	-82.77	cp	BRD-K47936004	piribedil	Dopamine receptor agonist	-
7446	-82.7	cp	BRD-A95939040	sertaconazole	Sterol demethylase inhibitor	-
7443	-82.58	cp	BRD-A83855350	naltrexone	Opioid receptor antagonist	-
7442	-82.57	cp	BRD-K23623876	decafluorobutane	Contrast agent	-
7440	-82.54	cp	BRD-K08996725	zolantidine	Histamine receptor antagonist	-
7436	-82.34	cp	BRD-K28453807	nitrocaramiphen	Cholinergic receptor antagonist	-
7433	-82.2	cp	BRD-K30990140	FR-122047	Cyclooxygenase inhibitor	-
7429	-82.14	cp	BRD-K62965247	tipifarnib-P2	farnesyltransferase inhibitor	-
7426	-81.81	cp	BRD-A97104540	fenoterol	Adrenergic receptor agonist	-
7424	-81.78	cp	BRD-K09436313	prostaglandin	Prostanoid receptor antagonist	-
7419	-81.57	cp	BRD-K25504083	cytochalasin-d	Actin polymerization inhibitor	-
7416	-81.49	cp	BRD-K26669427	WR-216174	PFMRK inhibitor	-
7415	-81.47	cp	BRD-K97118047	4,5,6,7-tetrabromobenzotriazole	Casein kinase inhibitor	-
7414	-81.39	cp	BRD-A65076780	dihydroergocristine	Adrenergic receptor antagonist	-
7413	-81.33	cp	BRD-A53952395	prilocaine	Local anesthetic	-
7411	-81.22	cp	BRD-K73824630	skatole	Thrombin inhibitor	-
7402	-80.83	cp	BRD-A42831637	tetrahydrocannabinol-7-oic-acid	Anti-inflammatory	-
7396	-80.37	cp	BRD-K40782193	QX-222	Sodium channel blocker	-
7390	-80.12	cp	BRD-K02992638	lamivudine	Nucleoside reverse transcriptase inhibitor	-
7385	-79.79	cp	BRD-K51918615	iodophenpropit	Histamine receptor antagonist	-
7384	-79.75	cp	BRD-A79803969	memantine	Glutamate receptor antagonist	-
7383	-79.73	cp	BRD-K89626439	sirolimus	MTOR inhibitor	-
7382	-79.64	cp	BRD-K98548675	parthenolide	NFkB pathway inhibitor	-
7381	-79.63	cp	BRD-K12762134	XAV-939	Tankyrase inhibitor	-
7380	-79.58	cp	BRD-A25775766	securinine	GABA receptor antagonist	-
7376	-79.15	cp	BRD-A45889380	mepacrine	Cytokine production inhibitor	-
7374	-78.92	cp	BRD-K11540476	EMF-BCA1-64	Caspase inhibitor	-
7372	-78.8	cp	BRD-K69600043	thiethylperazine	Dopamine receptor antagonist	-
7369	-78.54	cp	BRD-K46766488	S-14506	Serotonin receptor agonist	-
7365	-78.37	cp	BRD-K50128260	sildenafil	Phosphodiesterase inhibitor	-
7363	-78.34	cp	BRD-K03642198	AY-9944	Hedgehog pathway modulator	-
7361	-78.16	cp	BRD-K61829047	7b-cis	Exportin antagonist	-
7357	-77.74	cp	BRD-K18036262	L-168049	Glucagon receptor antagonist	-
7356	-77.66	cp	BRD-K82823076	RO-15-4513	GABA benzodiazepine site receptor inverse agonist	-
7354	-77.64	cp	BRD-K81729199	AQ-RA741	Acetylcholine receptor antagonist	-
7355	-77.64	cp	BRD-A02759312	betaxolol	Adrenergic receptor antagonist	-
7349	-77.46	cp	BRD-K78122587	NNC-55-0396	T-type calcium channel blocker	-
7347	-77.37	cp	BRD-K69688083	mestinon	Cholinesterase inhibitor	-
7343	-76.98	cp	BRD-K33583600	isoliquiritigenin	Guanylate cyclase activator	-
7342	-76.97	cp	BRD-A74771556	nikkomycin	Chitin inhibitor	-
7339	-76.85	cp	BRD-K72895815	SSR-69071	Leukocyte elastase inhibitor	-
7334	-76.51	cp	BRD-K81418486	vorinostat	HDAC inhibitor	-
7329	-76.29	cp	BRD-A18620900	estriol	Estrogen receptor agonist	-
7325	-76.03	cp	BRD-K13571841	pepstatin	Aspartic protease inhibitor	-
7322	-75.91	cp	BRD-A75935363	atracurium	Acetylcholine receptor antagonist	-
7320	-75.77	cp	BRD-A11605036	thiocolchicoside	GABA receptor antagonist	-
7316	-75.47	cp	BRD-K09499853	KU-0060648	DNA dependent protein kinase inhibitor	-
7315	-75.43	cp	BRD-A37776212	ICI-204448	Opioid receptor agonist	-
7313	-75.26	cp	BRD-K20285085	fostamatinib	SYK inhibitor	-
7306	-75.09	cp	BRD-K30480208	torasemide	Electrolyte reabsorption inhibitor	-
7301	-74.79	cp	BRD-K22503835	scriptaid	HDAC inhibitor	-
7299	-74.69	cp	BRD-K16233984	eriochrome-black-t	Azo dye	-
7293	-74.56	cp	BRD-K71799949	carbamazepine	Carboxamide antiepileptic	-
7291	-74.53	cp	BRD-K39746403	erythromycin	NFkB pathway inhibitor	-
7287	-74.22	cp	BRD-A64479082	quinidine	Sodium channel blocker	-
7288	-74.22	cp	BRD-K19796430	erismodegib	Smoothened receptor antagonist	-
7286	-74.21	cp	BRD-A72441487	stiripentol	GABA uptake inhibitor	-
7285	-74.19	cp	BRD-K56957086	dacinostat	HDAC inhibitor	-
7284	-74.07	cp	BRD-A48809242	IB-MECA	Adenosine receptor agonist	-
7274	-73.7	cp	BRD-A47144777	dihydro-7-desacetyldeoxygedunin	HSP inhibitor	-
7265	-73.42	cp	BRD-K27737647	H-89	PKA inhibitor	-
7258	-72.92	cp	BRD-A59215453	lobelanidine	Acetylcholine receptor antagonist	-
7254	-72.73	cp	BRD-K59058766	chlorprothixene	Dopamine receptor antagonist	-
7253	-72.71	cp	BRD-K68065987	MK-2206	AKT inhibitor	-
7252	-72.69	cp	BRD-A10977446	carvedilol	Adrenergic receptor antagonist	-
7250	-72.66	cp	BRD-K14441456	tyrphostin-AG-556	EGFR inhibitor	-
7248	-72.56	cp	BRD-A54236247	racephedrine	Adrenergic receptor agonist	-
7247	-72.54	cp	BRD-K46862739	metyrapone	Cytochrome P450 inhibitor	-
7246	-72.51	cp	BRD-A65615053	zacopride	Serotonin receptor antagonist	-
7245	-72.37	cp	BRD-A54845972	dihydroergotamine	Serotonin receptor agonist	-
7238	-72.11	cp	BRD-K63915849	AS-604850	PI3K inhibitor	-
7232	-72.02	cp	BRD-K78959463	FPL-64176	Calcium channel activator	-
7230	-71.94	cp	BRD-K06080977	eicosatetraynoic-acid	Cyclooxygenase inhibitor	-
7225	-71.63	cp	BRD-K44084986	Y-27632	Rho associated kinase inhibitor	-
7224	-71.53	cp	BRD-A92670106	tocainide	Sodium channel blocker	-
7221	-71.41	cp	BRD-K11905747	spectinomycin	Bacterial 30S ribosomal subunit inhibitor	-
7218	-71.36	cp	BRD-K48722258	dilazep	Adenosine reuptake inhibitor	-
7216	-71.16	cp	BRD-K53570330	carbofuran	Cholinesterase inhibitor	-
7211	-70.91	cp	BRD-K37848908	ceforanide	Penicillin binding protein inhibitor	-
7210	-70.9	cp	BRD-A47598013	citalopram	Serotonin reuptake inhibitor	-
7206	-70.72	cp	BRD-K56450366	NSC-94258	Antineoplastic	-
7198	-70.46	cp	BRD-K01663662	diphenidol	Acetylcholine receptor agonist	-
7197	-70.42	cp	BRD-K77175907	calcifediol	Vitamin D receptor agonist	-
7196	-70.4	cp	BRD-K55454768	TAS-301	Calcium-calmodulin dependent protein kinase inhibitor	-
7191	-70.16	cp	BRD-K05901394	terguride	Dopamine receptor agonist	-
7188	-70.02	cp	BRD-A43974499	reboxetine	Adrenergic receptor antagonist	-
7185	-69.9	cp	BRD-A43331270	niguldipine	Calcium channel blocker	-
7183	-69.83	cp	BRD-A19195498	trimipramine	Norepinephrine reuptake inhibitor	-
7173	-69.53	cp	BRD-U44700465	HG-5-88-01	Protein kinase inhibitor	-
7171	-69.43	cp	BRD-K66175015	afatinib	EGFR inhibitor	-
7160	-68.69	cp	BRD-K22385716	LY-303511	Casein kinase inhibitor	-
7158	-68.58	cp	BRD-K19533706	tranilast	Angiogenesis inhibitor	-
7149	-68.01	cp	BRD-A59303141	quinethazone	Thiazide diuretic	-
7148	-67.84	cp	BRD-A24817035	laudanosine	Central nervous system agent	-
7146	-67.82	cp	BRD-K41895714	AS-605240	PI3K inhibitor	-
7145	-67.81	cp	BRD-K89152108	liothyronine	Thyroid hormone stimulant	-
7144	-67.8	cp	BRD-A01787639	naftopidil	Adrenergic receptor antagonist	-
7139	-67.56	cp	BRD-A83695761	chromanol	Potassium channel blocker	-
7138	-67.51	cp	BRD-A77291778	cyclopentolate	Acetylcholine receptor antagonist	-
7135	-67.5	cp	BRD-K08115555	tyrphostin-AG-1288	TNF production inhibitor	-
7134	-67.43	cp	BRD-K49448285	bisindolylmaleimide	CDK inhibitor	-
7132	-67.31	cp	BRD-A73368467	fexofenadine	Histamine receptor antagonist	-
7127	-67.25	cp	BRD-K63195589	tipifarnib	Farnesyltransferase inhibitor	-
7126	-67.21	cp	BRD-K23335153	AMN-082	Glutamate receptor modulator	-
7124	-67.17	cp	BRD-K08547377	irinotecan	Topoisomerase inhibitor	-
7120	-67.14	cp	BRD-K92492521	LY-255283	Leukotriene receptor antagonist	-
7116	-66.9	cp	BRD-K88868628	iodoacetic-acid	Cysteine peptidase inhibitor	-
7112	-66.66	cp	BRD-K71289571	zafirlukast	Leukotriene receptor antagonist	-
7102	-66.21	cp	BRD-A55484088	BNTX	Opioid receptor antagonist	-
7100	-66.14	cp	BRD-K42452249	EO-1428	p38 MAPK inhibitor	-
7097	-66.05	cp	BRD-K53737926	amitriptyline	Norepinephrine inhibitor	-
7096	-65.97	cp	BRD-A11813248	AM-92016	Potassium channel blocker	-
7094	-65.79	cp	BRD-A09722536	cyclophosphamide	DNA alkylating agent	-
7093	-65.71	cp	BRD-K33818169	GW-3965	LXR agonist	-
7092	-65.6	cp	BRD-A02990301	lofexidine	Adrenergic receptor agonist	-
7090	-65.49	cp	BRD-A26711594	nicardipine	Calcium channel blocker	-
7084	-65.29	cp	BRD-K20920669	cromoglicic-acid	Immunosuppressant	-
7081	-65.2	cp	BRD-K46441700	GR-55562	Serotonin receptor antagonist	-
7080	-65.14	cp	BRD-K79124250	ioxaglic-acid	Radiopaque medium	-
7079	-65.1	cp	BRD-K14767410	SC-560	Cyclooxygenase inhibitor	-
7075	-64.95	cp	BRD-K82357231	desloratadine	Histamine receptor antagonist	-
7074	-64.91	cp	BRD-K43149758	myricetin	Androgen receptor agonist	-
7070	-64.66	cp	BRD-K20152659	gamma-homolinolenic-acid	Cholesterol inhibitor	-
7065	-64.48	cp	BRD-K82846253	repaglinide	Insulin secretagogue	-
7063	-64.34	cp	BRD-K79145749	dibenzepin	Norepinephrine reuptake inhibitor	-
7060	-64.07	cp	BRD-A51829654	BRL-15572	Serotonin receptor antagonist	-
7052	-63.58	cp	BRD-K36864847	BD-1047	Adrenergic receptor antagonist	-
7050	-63.54	cp	BRD-K32107296	temozolomide	DNA alkylating agent	-
7051	-63.54	cp	BRD-K06854232	AM-580	Retinoid receptor agonist	-
7049	-63.41	cp	BRD-K17743125	belinostat	HDAC inhibitor	-
7047	-63.2	cp	BRD-A47494775	dipivefrine	Adrenergic receptor agonist	-
7045	-63.15	cp	BRD-K56301217	ABT-737	BCL inhibitor	-
7041	-62.73	cp	BRD-K52930707	rescinnamine	ACE inhibitor	-
7039	-62.67	cp	BRD-A53576514	orphenadrine	Acetylcholine receptor antagonist	-
7037	-62.45	cp	BRD-K70778732	trazodone	Adrenergic receptor antagonist	-
7031	-62.21	cp	BRD-A90515964	guaifenesin	Expectorant	-
7030	-62.12	cp	BRD-K53561341	KIN001-220	Aurora kinase inhibitor	-
7026	-61.96	cp	BRD-K36395411	SB-206553	Serotonin receptor antagonist	-
7021	-61.56	cp	BRD-K04993501	cefixime	Bacterial cell wall synthesis inhibitor	-
7015	-61.4	cp	BRD-K93095519	SJ-172550	MDM inhibitor	-
7012	-61.36	cp	BRD-A28318179	aminomethyltransferase	Nitric oxide synthase inhibitor	-
7013	-61.36	cp	BRD-K14329163	BAY-K8644	Calcium channel activator	-
7011	-61.35	cp	BRD-K96862998	pirfenidone	TGF beta receptor inhibitor	-
7009	-61.34	cp	BRD-K86930074	cediranib	KIT inhibitor	-
7005	-61.22	cp	BRD-K34098590	tienilic-acid	Sodium/potassium/chloride transporter inhibitor	-
6999	-60.91	cp	BRD-K48367671	febuxostat	Xanthine oxidase inhibitor	-
6996	-60.84	cp	BRD-K93645900	tadalafil	Phosphodiesterase inhibitor	-
6993	-60.68	cp	BRD-A97739905	ketoprofen	Cyclooxygenase inhibitor	-
6991	-60.51	cp	BRD-A04327189	synephrine	Adrenergic receptor agonist	-
6989	-60.43	cp	BRD-K70881766	solanine	Acetylcholinesterase inhibitor	-
6990	-60.43	cp	BRD-K32330832	VER-155008	HSP inhibitor	-
6986	-60.09	cp	BRD-K93480852	KN-93	Calcium-calmodulin dependent protein kinase inhibitor	-
6978	-59.89	cp	BRD-A30815329	felodipine	Calcium channel blocker	-
6977	-59.84	cp	BRD-K37080523	isoreserpine	Vesicular monoamine transporter inhibitor	-
6975	-59.83	cp	BRD-K64835161	BRD-K64835161	-666	-
6972	-59.68	cp	BRD-K08806317	timolol	Adrenergic receptor antagonist	-
6971	-59.67	cp	BRD-U37049823	HG-6-64-01	RAF inhibitor	-
6968	-59.59	cp	BRD-K43796186	benzyl-quinazolin-4-yl-amine	EGFR inhibitor	-
6967	-59.52	cp	BRD-K28143534	cyproheptadine	Histamine receptor antagonist	-
6966	-59.45	cp	BRD-K85090592	pilocarpine	Acetylcholine receptor agonist	-
6964	-59.42	cp	BRD-K70401845	erlotinib	EGFR inhibitor	-
6962	-59.35	cp	BRD-K49456190	prima-1-met	thioredoxin inhibitor	-
6959	-59.09	cp	BRD-K97764662	PD-173074	FGFR inhibitor	-
6956	-58.88	cp	BRD-K51751936	alfadolone	GABA receptor agonist	-
6951	-58.77	cp	BRD-K25224017	pirenperone	Serotonin receptor antagonist	-
6949	-58.75	cp	BRD-A08187463	racecadotril	Enkephalinase inhibitor	-
6948	-58.65	cp	BRD-K28761384	zuclopenthixol	Dopamine receptor antagonist	-
6945	-58.54	cp	BRD-K02867583	minaprine	Serotonin reuptake inhibitor	-
6944	-58.51	cp	BRD-K82036761	sertraline	Serotonin receptor antagonist	-
6942	-58.35	cp	BRD-A66927094	nemonapride	Dopamine receptor antagonist	-
6937	-58.23	cp	BRD-K14643723	4-(2-Amino-ethyl)-benzenesulfonamide	carbonic anhydrase inhibitor	-
6935	-58.22	cp	BRD-A83431637	resmethrin	Cytochrome P450 inhibitor	-
6934	-58.19	cp	BRD-K31843556	T-0070907	PPAR receptor antagonist	-
6928	-57.96	cp	BRD-A02367930	ethinyl-estradiol	DNA directed DNA polymerase stimulant	-
6920	-57.72	cp	BRD-A42423104	benproperine	Antitussive	-
6911	-57.36	cp	BRD-K03384561	roquinimex	Angiogenesis inhibitor	-
6901	-56.89	cp	BRD-K40530731	hyoscyamine	Acetylcholine receptor antagonist	-
6899	-56.76	cp	BRD-A09467419	mebeverine	Acetylcholine receptor antagonist	-
6895	-56.51	cp	BRD-K70557564	zosuquidar	P-glycoprotein inhibitor	-
6894	-56.49	cp	BRD-K54529596	captopril	ACE inhibitor	-
6889	-56.31	cp	BRD-K28667196	fillalbin	Increases arterial blood pressure	-
6887	-56.2	cp	BRD-A20968261	WAY-213613	Glutamate inhibitor	-
6888	-56.2	cp	BRD-A23683907	NAS-181	Serotonin receptor antagonist	-
6884	-56.09	cp	BRD-K35941380	methysergide	Serotonin receptor antagonist	-
6880	-55.89	cp	BRD-K13514097	everolimus	MTOR inhibitor	-
6879	-55.88	cp	BRD-K18895904	olanzapine	Dopamine receptor antagonist	-
6878	-55.87	cp	BRD-K60476892	YC-1	Guanylyl cyclase activator	-
6877	-55.8	cp	BRD-K64310881	MW-STK33-3B	Potassium channel activator	-
6876	-55.76	cp	BRD-K37618799	MRS-1220	Adenosine receptor antagonist	-
6875	-55.7	cp	BRD-K29555132	arachidonamide	Cannabinoid receptor agonist	-
6869	-55.5	cp	BRD-K41859756	NVP-AUY922	HSP inhibitor	-
6867	-55.38	cp	BRD-K45401373	betulinic-acid	Apoptosis stimulant	-
6864	-55.21	cp	BRD-K85603128	resorcinol	Phosphodiesterase inhibitor	-
6861	-55.11	cp	BRD-A31312900	montelukast	Leukotriene receptor antagonist	-
6860	-55.09	cp	BRD-K96799727	pifithrin-mu	HSP inhibitor	-
6859	-55.06	cp	BRD-A02333338	cyclopamine	Smoothened receptor antagonist	-
6858	-54.81	cp	BRD-K60219430	serdemetan	MDM inhibitor	-
6857	-54.8	cp	BRD-K07265709	razoxane	Chelating agent	-
6856	-54.73	cp	BRD-K88742110	BRD-K88742110	HDAC inhibitor	-
6855	-54.7	cp	BRD-K73293050	WZ-3146	EGFR inhibitor	-
6853	-54.58	cp	BRD-K32795028	1-benzylimidazole	Thromboxane synthase inhibitor	-
6852	-54.48	cp	BRD-K59419204	AM-281	Cannabinoid receptor antagonist	-
6845	-54.25	cp	BRD-K12906962	dichlorobenzamil	Sodium/calcium exchange inhibitor	-
6842	-54.2	cp	BRD-K62221994	T-98475	Gonadotropin releasing factor hormone receptor antagonist	-
6841	-54.16	cp	BRD-A32836748	leu-enkephalin	Opioid receptor agonist	-
6838	-54.02	cp	BRD-A58955223	sulforaphane	Antineoplastic	-
6833	-53.8	cp	BRD-K77925998	quipazine	Serotonin receptor agonist	-
6832	-53.77	cp	BRD-K74763371	bosentan	Endothelin receptor antagonist	-
6825	-53.53	cp	BRD-K16554956	PTB1	AMPK activator	-
6823	-53.46	cp	BRD-K39569857	avrainvillamide-analog-3	nucleophosmin inhibitor	-
6815	-53.07	cp	BRD-K91900765	VX-745	p38 MAPK inhibitor	-
6813	-52.94	cp	BRD-K84663978	trequinsin	Phosphodiesterase inhibitor	-
6810	-52.79	cp	BRD-K02113016	olaparib	PARP inhibitor	-
6808	-52.7	cp	BRD-K96263742	GW-7647	PPAR receptor agonist	-
6807	-52.68	cp	BRD-A02710418	meptazinol	Opioid receptor agonist	-
6806	-52.67	cp	BRD-K68558722	deracoxib	Cyclooxygenase inhibitor	-
6804	-52.51	cp	BRD-K32645441	dipropyl-5ct	Serotonin receptor agonist	-
6802	-52.46	cp	BRD-K42679050	Y-27152	Potassium channel activator	-
6797	-52.13	cp	BRD-K96809896	SKF-86002	p38 MAPK inhibitor	-
6792	-52.02	cp	BRD-K23583188	lavendustin-a	EGFR inhibitor	-
6790	-51.93	cp	BRD-K13356952	methazolamide	Carbonic anhydrase inhibitor	-
6787	-51.87	cp	BRD-K94919853	10H-phenothiazin-10-yl)(p-tolyl)methanone	Butyrylcholinesterase inhibitor	-
6786	-51.78	cp	BRD-K36198571	WAY-170523	Metalloproteinase inhibitor	-
6785	-51.76	cp	BRD-K84987553	MDM2-inhibitor	MDM inhibitor	-
6783	-51.62	cp	BRD-K04887706	AKT-inhibitor-1-2	AKT inhibitor	-
6779	-51.42	cp	BRD-K22878149	SB-205607	Delta 1 opioid receptor agonist	-
6775	-51.29	cp	BRD-K66019333	oxantel	Anthelmintic	-
6773	-51.28	cp	BRD-K10467831	tibolone	Androgen receptor agonist	-
6768	-50.89	cp	BRD-A35338386	NECA	Adenosine receptor agonist	-
6765	-50.61	cp	BRD-K53545112	CNQX	Glutamate receptor antagonist	-
6762	-50.4	cp	BRD-K67680372	CI-966	GAT inhibitor	-
6759	-50.38	cp	BRD-K99595596	salsolinol	Monoamine oxidase inhibitor	-
6760	-50.38	cp	BRD-K87919739	tyrphostin-AG-825	Receptor tyrosine protein kinase inhibitor	-
6756	-50.21	cp	BRD-A72596465	GW-6471	PPAR receptor antagonist	-
6755	-50.18	cp	BRD-K39987650	bisacodyl	Laxative	-
6754	-50.14	cp	BRD-K68341547	W-9	Calmodulin antagonist	-
6750	-49.98	cp	BRD-A24228527	ofloxacin	Bacterial DNA gyrase inhibitor	-
6744	-49.79	cp	BRD-K09485525	GANT-61	GLI antagonist	-
6736	-49.62	cp	BRD-A94793051	gestrinone	Progesterone receptor antagonist	-
6733	-49.39	cp	BRD-A77722753	hydralazine	Vasodilator	-
6730	-49.12	cp	BRD-A72711497	lasalocid	Bacterial permeability inducer	-
6728	-49	cp	BRD-K02965346	SU-11274	Hepatocyte growth factor receptor inhibitor	-
6723	-48.81	cp	BRD-K82381502	acetylcholine	Acetylcholine receptor agonist	-
6721	-48.69	cp	BRD-K71035033	masitinib	KIT inhibitor	-
6718	-48.64	cp	BRD-K47598052	PP-1	SRC inhibitor	-
6717	-48.58	cp	BRD-K67537649	PQ-401	IGF-1 inhibitor	-
6716	-48.57	cp	BRD-K49669041	BX-912	Pyruvate dehydrogenase kinase inhibitor	-
6715	-48.42	cp	BRD-K94176593	TWS-119	Glycogen synthase kinase inhibitor	-
6713	-48.37	cp	BRD-K07403598	CAY-10470	NFkB pathway inhibitor	-
6711	-48.31	cp	BRD-A33833419	TER-14687	Inhibitor of translocation of PKCq in T cells	-
6710	-48.28	cp	BRD-K92991072	PAC-1	Caspase activator	-
6709	-48.27	cp	BRD-K11158509	tyrphostin-B44	EGFR inhibitor	-
6703	-48.07	cp	BRD-K33226500	indinavir	HIV protease inhibitor	-
6698	-47.94	cp	BRD-K31553034	zibotentan	Endothelin receptor antagonist	-
6696	-47.87	cp	BRD-K90864987	cobalt(II)-chloride	HSP inducer	-
6695	-47.86	cp	BRD-K22193694	dioxybenzone	Topical sunscreen agent	-
6694	-47.79	cp	BRD-K88568253	iproniazid	Monoamine oxidase inhibitor	-
6693	-47.76	cp	BRD-K05464208	JX-401	p38 MAPK inhibitor	-
6691	-47.63	cp	BRD-K06980535	promazine	Dopamine receptor antagonist	-
6688	-47.48	cp	BRD-K16551401	PNU-22394	Serotonin receptor agonist	-
6687	-47.38	cp	BRD-K84709232	caffeic-acid	Lipoxygenase inhibitor	-
6686	-47.3	cp	BRD-K94649603	taxifolin	Opioid receptor antagonist	-
6682	-47.13	cp	BRD-A39522003	OMDM-2	FAAH inhibitor	-
6681	-47.05	cp	BRD-A11007541	BCI-hydrochloride	Protein phosphatase inhibitor	-
6680	-46.99	cp	BRD-K08619574	thioproperazine	Dopamine receptor antagonist	-
6679	-46.97	cp	BRD-K70358946	aripiprazole	Serotonin receptor agonist	-
6675	-46.85	cp	BRD-A83237092	fulvestrant	Estrogen receptor antagonist	-
6672	-46.75	cp	BRD-K02130563	panobinostat	HDAC inhibitor	-
6670	-46.64	cp	BRD-K59037100	oxybenzone	Lipase inhibitor	-
6667	-46.58	cp	BRD-K63675182	triflupromazine	Dopamine receptor antagonist	-
6668	-46.58	cp	BRD-K54256913	MK-1775	WEE1 kinase inhibitor	-
6665	-46.43	cp	BRD-K85503079	perospirone	Dopamine receptor antagonist	-
6664	-46.34	cp	BRD-K49481516	galantamine	Acetylcholinesterase inhibitor	-
6662	-46.26	cp	BRD-K40227168	vinburnine	Adrenergic receptor antagonist	-
6656	-45.84	cp	BRD-K75089421	procainamide	Sodium channel blocker	-
6653	-45.79	cp	BRD-A92161634	scopoline	Acetylcholine receptor antagonist	-
6650	-45.76	cp	BRD-K15891719	tenofovir	Reverse transcriptase inhibitor	-
6649	-45.71	cp	BRD-K77771411	moxonidine	Imidazoline receptor agonist	-
6648	-45.63	cp	BRD-K67102207	phenylbutyrate	HDAC inhibitor	-
6647	-45.41	cp	BRD-K31611373	fluprostenol	Prostanoid receptor agonist	-
6637	-45.2	cp	BRD-A87479750	tenidap	Cyclooxygenase inhibitor	-
6635	-45.05	cp	BRD-K90259198	W-7	Calmodulin antagonist	-
6628	-44.82	cp	BRD-A61856038	tremulacin	Lipoxygenase inhibitor	-
6627	-44.75	cp	BRD-K41731458	triclosan	Enoyl-[acyl-carrier-protein] reductase [NADH] inhibitor	-
6626	-44.69	cp	BRD-A65671304	candesartan	Angiotensin receptor antagonist	-
6625	-44.67	cp	BRD-A54880345	etomidate	GABA receptor modulator	-
6621	-44.52	cp	BRD-A50684349	fenoldopam	Dopamine receptor agonist	-
6619	-44.51	cp	BRD-A52282606	lacidipine	Calcium channel blocker	-
6620	-44.51	cp	BRD-K19540840	saracatinib	SRC inhibitor	-
6611	-44.07	cp	BRD-K08132273	tyrphostin	EGFR inhibitor	-
6609	-43.97	cp	BRD-A65280694	molindone	Dopamine receptor antagonist	-
6607	-43.95	cp	BRD-A94543220	bifonazole	Sterol demethylase inhibitor	-
6601	-43.82	cp	BRD-K84175871	pseudoephedrine	Adrenergic receptor agonist	-
6597	-43.66	cp	BRD-K22662435	ganciclovir	DNA polymerase inhibitor	-
6596	-43.59	cp	BRD-K15563106	phloretin	Sodium/glucose cotransporter inhibitor	-
6593	-43.56	cp	BRD-K19136521	indirubin	CDK inhibitor	-
6592	-43.55	cp	BRD-K75641298	metoclopramide	Dopamine receptor antagonist	-
6589	-43.47	cp	BRD-K14282469	LY-165163	Serotonin receptor antagonist	-
6588	-43.4	cp	BRD-K38449220	seneciphylline	Cytochrome P450 inhibitor	-
6585	-43.34	cp	BRD-K69932463	AZD-8055	MTOR inhibitor	-
6582	-43.2	cp	BRD-K75699339	rizatriptan	Serotonin receptor agonist	-
6580	-43.16	cp	BRD-K64341947	CFM-1571	Guanylate cyclase activator	-
6578	-43	cp	BRD-A52193669	withaferin-a	IKK inhibitor	-
6577	-42.95	cp	BRD-A20589515	dihydroxyphenylglycine	Glutamate receptor agonist	-
6574	-42.81	cp	BRD-K01648091	LE-300	Dopamine receptor antagonist	-
6572	-42.8	cp	BRD-K13049116	BMS-754807	IGF-1 inhibitor	-
6565	-42.58	cp	BRD-K18250272	propoxycaine	Local anesthetic	-
6563	-42.52	cp	BRD-K05906022	limonin	HIV protease inhibitor	-
6560	-42.47	cp	BRD-K50135270	GBR-12935	Dopamine uptake inhibitor	-
6559	-42.45	cp	BRD-A99571536	dubinidine	Anti-epileptic	-
6553	-42.28	cp	BRD-K89274813	DMP-543	Acetylcholine release stimulant	-
6552	-42.26	cp	BRD-K50720187	flupirtine	Glutamate receptor antagonist	-
6547	-42.14	cp	BRD-A21858158	praziquantel	Anthelmintic	-
6545	-42.02	cp	BRD-K53979406	ALX-5407	Glycine transporter inhibitor	-
6543	-41.86	cp	BRD-K96144918	mead-acid	KPL-1 tumor suppressor	-
6542	-41.83	cp	BRD-A81795050	U-18666A	Oxidosqualene cyclase inhibitor	-
6538	-41.77	cp	BRD-K39120595	bithionol	Autotaxin inhibitor	-
6536	-41.72	cp	BRD-A61793559	metolazone	Carbonic anhydrase inhibitor	-
6535	-41.68	cp	BRD-K61314889	IWR-1-ENDO	PARP inhibitor	-
6531	-41.52	cp	BRD-A09062839	amylocaine	Local anesthetic	-
6529	-41.48	cp	BRD-K59570838	homoveratrylamine	Dopamine analog	-
6528	-41.38	cp	BRD-K67043667	altretamine	DNA synthesis inhibitor	-
6526	-41.3	cp	BRD-K42221274	NNC-711	GAT inhibitor	-
6523	-41.11	cp	BRD-K85925969	zalcitabine	Nucleoside reverse transcriptase inhibitor	-
6520	-41.03	cp	BRD-K89708791	rifaximin	RNA synthesis inhibitor	-
6519	-41.02	cp	BRD-A79672927	tropicamide	Acetylcholine receptor antagonist	-
6517	-40.92	cp	BRD-A23637604	oxymetholone	Androgen receptor agonist	-
6515	-40.81	cp	BRD-K69690935	curcumin	Cyclooxygenase inhibitor	-
6514	-40.69	cp	BRD-K94841585	emodic-acid	Laxative	-
6513	-40.65	cp	BRD-A42571354	cetirizine	Histamine receptor antagonist	-
6512	-40.63	cp	BRD-A74980173	gatifloxacin	Bacterial DNA gyrase inhibitor	-
6511	-40.62	cp	BRD-A22380646	pantoprazole	ATPase inhibitor	-
6509	-40.48	cp	BRD-K90885812	propantheline	Acetylcholine receptor antagonist	-
6507	-40.44	cp	BRD-K31238592	devazepide	CCK receptor antagonist	-
6500	-40.29	cp	BRD-A28105619	cucurbitacin-i	JAK inhibitor	-
6484	-39.68	cp	BRD-K88677950	PD-198306	MAP kinase inhibitor	-
6481	-39.55	cp	BRD-K52721684	PCO-400	Potassium channel activator	-
6472	-39.05	cp	BRD-K33453211	levocabastine	Histamine receptor antagonist	-
6470	-39.01	cp	BRD-K12516989	zaprinast	Phosphodiesterase inhibitor	-
6471	-39.01	cp	BRD-K33483813	actarit	Interleukin receptor agonist	-
6467	-38.91	cp	BRD-A08003242	rhodomyrtoxin-b	sodium fluorescein uptake inhibitor	-
6464	-38.74	cp	BRD-A64092382	mexiletine	Sodium channel blocker	-
6461	-38.45	cp	BRD-K21733600	rofecoxib	Cyclooxygenase inhibitor	-
6456	-38.31	cp	BRD-K54790157	trioxsalen	DNA synthesis inhibitor	-
6454	-38.28	cp	BRD-A69960130	bromocriptine	Dopamine receptor agonist	-
6453	-38.26	cp	BRD-K99616396	motesanib	KIT inhibitor	-
6450	-38.17	cp	BRD-K08273968	griseofulvin	Tubulin inhibitor	-
6442	-37.89	cp	BRD-K31699485	DMEOB	glutamate receptor modulator	-
6440	-37.83	cp	BRD-U94846492	quinine	Hemozoin biocrystallization inhibitor	-
6439	-37.79	cp	BRD-K13211965	L-741742	Dopamine receptor antagonist	-
6438	-37.77	cp	BRD-A25569250	KI-16425	Lysophosphatidic acid receptor antagonist	-
6437	-37.67	cp	BRD-A36074203	remacemide	Glutamate receptor antagonist	-
6436	-37.63	cp	BRD-K25875056	SC-9	Protein tyrosine kinase activator	-
6433	-37.54	cp	BRD-K11663430	pyroxamide	HDAC inhibitor	-
6432	-37.52	cp	BRD-K61250553	loperamide	Opioid receptor agonist	-
6430	-37.48	cp	BRD-K92778217	mefenamic-acid	Cyclooxygenase inhibitor	-
6425	-37.3	cp	BRD-K82255054	propofol	GABA receptor agonist	-
6422	-37.2	cp	BRD-K09859624	methantheline	Acetylcholine receptor antagonist	-
6421	-37.19	cp	BRD-K52850071	JAK3-Inhibitor-II	JAK inhibitor	-
6418	-36.99	cp	BRD-K36009368	NNC-63-0532	Opioid receptor agonist	-
6419	-36.99	cp	BRD-K86600316	RS-79948	Adrenergic receptor antagonist	-
6414	-36.93	cp	BRD-K77793136	hydroxyfasudil	Rho associated kinase inhibitor	-
6413	-36.89	cp	BRD-K53878242	MMPX	Phosphodiesterase inhibitor	-
6412	-36.87	cp	BRD-A07875874	cilnidipine	Calcium channel blocker	-
6409	-36.83	cp	BRD-K81916719	triclabendazole	Microtubule inhibitor	-
6405	-36.63	cp	BRD-K14993104	bemegride	Chemoreceptor agonist	-
6402	-36.51	cp	BRD-K95739795	tetrabenazine	Vesicular monoamine transporter inhibitor	-
6401	-36.5	cp	BRD-A78877355	nefopam	Cyclooxygenase inhibitor	-
6400	-36.49	cp	BRD-A99449986	MT-21	Caspase activator	-
6397	-36.32	cp	BRD-K34581968	BMS-536924	IGF-1 inhibitor	-
6394	-36.22	cp	BRD-K79437791	acetyl-farnesyl-cysteine	Inhibitor of methylation of endogenous isoprenylated proteins	-
6392	-36.12	cp	BRD-A73859745	glycodeoxycholic-acid	Apoptosis stimulant	-
6389	-35.92	cp	BRD-K05395900	nicotine	Acetylcholine receptor agonist	-
6387	-35.86	cp	BRD-K73319509	PF-04217903	c-Met inhibitor	-
6386	-35.85	cp	BRD-K77947974	fluspirilene	Dopamine receptor antagonist	-
6384	-35.76	cp	BRD-K83023055	GR-135531	Melatonin receptor agonist	-
6383	-35.74	cp	BRD-A00100033	nifurtimox	DNA inhibitor	-
6382	-35.73	cp	BRD-K77008974	WYE-354	MTOR inhibitor	-
6377	-35.62	cp	BRD-K98763141	niflumic-acid	Cyclooxygenase inhibitor	-
6370	-35.21	cp	BRD-U68942961	JW-7-24-1	LCK Inhibitor	-
6364	-34.97	cp	BRD-A85025557	NCS-382	GABA receptor antagonist	-
6363	-34.88	cp	BRD-K65146499	nabumetone	Cyclooxygenase inhibitor	-
6358	-34.76	cp	BRD-K78485176	olmesartan	Angiotensin receptor antagonist	-
6355	-34.7	cp	BRD-K79353516	indolophenanthridine	CALY activator	-
6356	-34.7	cp	BRD-K19360254	ergocornine	Dopamine receptor agonist	-
6350	-34.44	cp	BRD-K84266862	BRL-50481	Phosphodiesterase inhibitor	-
6345	-34.34	cp	BRD-K96740444	itopride	Dopamine receptor antagonist	-
6341	-34.13	cp	BRD-K52522949	NCH-51	HDAC inhibitor	-
6338	-34.05	cp	BRD-K18678457	ZD-7288	HCN channel blocker	-
6336	-33.94	cp	BRD-K97365803	PI-828	PI3K inhibitor	-
6335	-33.9	cp	BRD-K68132782	terbinafine	Fungal squalene epoxidase inhibitor	-
6333	-33.76	cp	BRD-K30743633	TCPOBOP	CAR agonist	-
6331	-33.67	cp	BRD-A67799922	phenoxybenzamine	Adrenergic receptor antagonist	-
6330	-33.5	cp	BRD-K06753942	nobiletin	MEK inhibitor	-
6329	-33.47	cp	BRD-K74402642	NSC-632839	Ubiquitin specific protease inhibitor	-
6327	-33.35	cp	BRD-K47639036	flavoxate	Acetylcholine receptor antagonist	-
6324	-33.27	cp	BRD-A98378129	talniflumate	Cyclooxygenase inhibitor	-
6317	-33.16	cp	BRD-K55191674	benzylpenicillin	Penicillin binding protein inhibitor	-
6316	-33.14	cp	BRD-K50859149	sulfafurazole	Bacterial antifolate	-
6309	-32.94	cp	BRD-K51816706	oxindole-I	VEGFR inhibitor	-
6310	-32.94	cp	BRD-A44133049	azasetron	Serotonin receptor antagonist	-
6308	-32.86	cp	BRD-K00206590	P-1075	ATP channel activator	-
6302	-32.59	cp	BRD-K76304753	phenazopyridine	Local anesthetic	-
6300	-32.58	cp	BRD-K86887724	dofetilide	Potassium channel blocker	-
6297	-32.49	cp	BRD-A67748489	K3644	Kinesin-like spindle protein inhibitor	-
6294	-32.39	cp	BRD-A21723284	naltriben	Opioid receptor antagonist	-
6293	-32.31	cp	BRD-A96255180	ribavirin	Antiviral	-
6282	-31.92	cp	BRD-A13650332	flucloxacillin	Bacterial cell wall synthesis inhibitor	-
6283	-31.92	cp	BRD-K57930253	nitrazepam	Benzodiazepine receptor agonist	-
6279	-31.82	cp	BRD-A69636825	diltiazem	Calcium channel blocker	-
6278	-31.81	cp	BRD-K49865102	PD-0325901	MEK inhibitor	-
6277	-31.79	cp	BRD-K06208435	YS-035	Calcium channel blocker	-
6275	-31.42	cp	BRD-A74907996	equol	Estrogen receptor agonist	-
6272	-31.24	cp	BRD-K67977190	eprosartan	Angiotensin receptor antagonist	-
6273	-31.24	cp	BRD-A84389091	L-655708	GABA receptor inverse agonist	-
6269	-31.17	cp	BRD-K42098891	protriptyline	Tricyclic antidepressant	-
6257	-30.69	cp	BRD-K79684402	RO-10-5824	Dopamine receptor agonist	-
6258	-30.69	cp	BRD-A61858259	CAY-10415	Insulin sensitizer	-
6255	-30.67	cp	BRD-A99411506	esculin	Antioxidant	-
6253	-30.61	cp	BRD-A70268693	PG-9	Acetylcholine receptor agonist	-
6252	-30.59	cp	BRD-K16478699	PLX-4720	RAF inhibitor	-
6251	-30.56	cp	BRD-K50324045	avrainvillamide-analog-6	nucleophosmin inhibitor	-
6249	-30.53	cp	BRD-K50311478	tosyl-phenylalanyl-chloromethyl-ketone	Chymotrypsin inhibitor	-
6244	-30.32	cp	BRD-K67174588	toremifene	Estrogen receptor antagonist	-
6243	-30.26	cp	BRD-K57304726	PRE-084	Sigma receptor agonist	-
6241	-30.2	cp	BRD-K96471533	nitazoxanide	Pyruvate ferredoxin oxidoreductase inhibitor	-
6239	-30.18	cp	BRD-K09132007	D-4476	TGF beta receptor inhibitor	-
6237	-30.15	cp	BRD-K70330367	amantadine	Glutamate receptor antagonist	-
6232	-29.89	cp	BRD-K68997413	PF-3845	FAAH inhibitor	-
6229	-29.8	cp	BRD-K80639402	SB-258585	Serotonin receptor antagonist	-
6227	-29.75	cp	BRD-K41564320	purvalanol-b	Tyrosine kinase inhibitor	-
6223	-29.65	cp	BRD-A24514565	warfarin	Vitamin K antagonist	-
6216	-29.49	cp	BRD-K37846922	3,3'-diindolylmethane	CHK inhibitor	-
6217	-29.49	cp	BRD-K92723993	imatinib	BCR-ABL kinase inhibitor	-
6213	-29.35	cp	BRD-K02265150	amoxapine	Norepinephrine reuptake inhibitor	-
6209	-29.25	cp	BRD-K30867024	SB-216641	Serotonin receptor antagonist	-
6206	-29.22	cp	BRD-K72903603	zidovudine	Reverse transcriptase inhibitor	-
6207	-29.22	cp	BRD-K47207162	zimelidine	Serotonin reuptake inhibitor	-
6204	-29.12	cp	BRD-A55393291	testosterone	Androgen receptor agonist	-
6201	-29.04	cp	BRD-A80960055	celastrol	Anti-inflammatory	-
6200	-28.89	cp	BRD-K65503129	HSP90-inhibitor	HSP inhibitor	-
6199	-28.82	cp	BRD-K66788707	fludarabine	DNA synthesis inhibitor	-
6196	-28.68	cp	BRD-K87049188	fusaric-acid	Dopamine beta hydroxylase inhibitor	-
6192	-28.46	cp	BRD-K71003802	hippeastrine	Plant alkaloid	-
6193	-28.46	cp	BRD-K35629949	SR-27897	CCK receptor antagonist	-
6190	-28.44	cp	BRD-K30240666	clemastine	Histamine receptor antagonist	-
6189	-28.43	cp	BRD-K60762818	desipramine	Tricyclic antidepressant	-
6188	-28.4	cp	BRD-A65282128	cefazolin	Bacterial cell wall synthesis inhibitor	-
6186	-28.35	cp	BRD-A09472452	flecainide	Sodium channel blocker	-
6185	-28.34	cp	BRD-K33860217	CP-94253	Serotonin receptor agonist	-
6184	-28.29	cp	BRD-A34817987	itraconazole	Cytochrome P450 inhibitor	-
6183	-28.21	cp	BRD-A41250306	cyclopenthiazide	Thiazide diuretic	-
6181	-28.13	cp	BRD-K14550461	doxercalciferol	Vitamin D receptor agonist	-
6178	-27.98	cp	BRD-K43164539	cholic-acid	Bile acid	-
6172	-27.51	cp	BRD-K68095457	palmitoylethanolamide	Cannabinoid receptor agonist	-
6170	-27.48	cp	BRD-K71823332	epothilone-a	Microtubule stabilizing agent	-
6168	-27.41	cp	BRD-K10016611	pyridine-2-aldoxime	Acetylcholinesterase inhibitor	-
6166	-27.38	cp	BRD-K32311154	nifekalant	Potassium channel blocker	-
6165	-27.36	cp	BRD-A10303790	talampicillin	Bacterial cell wall synthesis inhibitor	-
6160	-27.16	cp	BRD-K64157027	ZD-2079	Adrenergic receptor agonist	-
6159	-27.07	cp	BRD-K01638814	rilmenidine	Adrenergic receptor agonist	-
6158	-27.03	cp	BRD-K63923597	barasertib	Aurora kinase inhibitor	-
6157	-27.02	cp	BRD-K18316707	O-1918	Cannabinoid receptor antagonist	-
6155	-26.99	cp	BRD-A77299732	salubrinal	Eukaryotic translation initiation factor inhibitor	-
6152	-26.77	cp	BRD-K29668683	BD-1063	Sigma receptor antagonist	-
6149	-26.73	cp	BRD-K93332168	isocarboxazid	Monoamine oxidase inhibitor	-
6148	-26.71	cp	BRD-A91452556	estradiol-cypionate	Estrogen receptor agonist	-
6147	-26.7	cp	BRD-A85587465	bemesetron	Serotonin receptor antagonist	-
6145	-26.63	cp	BRD-K91315211	betahistine	Histamine receptor agonist	-
6146	-26.63	cp	BRD-A37492983	iocetamic-acid	Radiopaque medium	-
6144	-26.62	cp	BRD-K97509413	coumestrol	Estrogen receptor agonist	-
6143	-26.49	cp	BRD-K19554809	MK-212	Serotonin receptor agonist	-
6140	-26.24	cp	BRD-K86204871	terconazole	Sterol demethylase inhibitor	-
6137	-26.09	cp	BRD-K16508793	diazepam	Benzodiazepine receptor agonist	-
6134	-25.92	cp	BRD-K53959060	indirubin	CDK inhibitor	-
6131	-25.75	cp	BRD-K09537769	NU-7026	DNA dependent protein kinase inhibitor	-
6130	-25.74	cp	BRD-K48722833	iloperidone	Dopamine receptor antagonist	-
6127	-25.62	cp	BRD-K80527266	triacsin-c	Adrenergic receptor antagonist	-
6124	-25.58	cp	BRD-K70577657	H-9	PKA inhibitor	-
6121	-25.48	cp	BRD-K89125793	tinidazole	Antiprotozoal	-
6118	-25.39	cp	BRD-K16336526	capsaicin	TRPV agonist	-
6116	-25.38	cp	BRD-A05186015	bupropion	Dopamine uptake inhibitor	-
6117	-25.38	cp	BRD-K60770992	pergolide	Dopamine receptor agonist	-
6115	-25.36	cp	BRD-K09471561	levofloxacin	Bacterial DNA gyrase inhibitor	-
6114	-25.33	cp	BRD-K17561142	amiodarone	Potassium channel blocker	-
6111	-25.15	cp	BRD-K10995081	perphenazine	Dopamine receptor antagonist	-
6107	-24.94	cp	BRD-K80315159	DPPE	Histamine receptor antagonist	-
6106	-24.93	cp	BRD-K72816382	cinalukast	Leukotriene receptor antagonist	-
6103	-24.79	cp	BRD-K86595100	chlordiazepoxide	Benzodiazepine receptor agonist	-
6102	-24.76	cp	BRD-A70514680	articaine	Local anesthetic	-
6098	-24.65	cp	BRD-K18909381	CGS-12066B	Serotonin receptor agonist	-
6097	-24.6	cp	BRD-A81177136	KN-62	Calcium-calmodulin dependent protein kinase inhibitor	-
6094	-24.43	cp	BRD-K85030058	benactyzine	Acetylcholine receptor antagonist	-
6091	-24.29	cp	BRD-K60298136	ITE	Aryl hydrocarbon receptor agonist	-
6090	-24.24	cp	BRD-A59808129	guggulsterone	Cholesterol inhibitor	-
6078	-23.85	cp	BRD-K62858456	lomerizine	Calcium channel blocker	-
6077	-23.8	cp	BRD-K63165456	norcyclobenzaprine	Adrenergic receptor agonist	-
6076	-23.79	cp	BRD-K83963101	MLN-8054	Aurora kinase inhibitor	-
6075	-23.67	cp	BRD-K91696562	orantinib	FGFR inhibitor	-
6073	-23.57	cp	BRD-K39462424	dexchlorpheniramine	Histamine receptor antagonist	-
6072	-23.55	cp	BRD-K03440695	boldine	Acetylcholine receptor antagonist	-
6070	-23.47	cp	BRD-K28360340	TW-37	BCL inhibitor	-
6069	-23.43	cp	BRD-K79092138	nitrofural	Bacterial DNA inhibitor	-
6066	-23.21	cp	BRD-K37561857	zardaverine	Phosphodiesterase inhibitor	-
6062	-23.07	cp	BRD-A54029483	IRL-2500	Endothelin receptor antagonist	-
6061	-23.05	cp	BRD-A38898897	GW-311616	Leukocyte elastase inhibitor	-
6059	-22.92	cp	BRD-K97061094	azacyclonol	Histamine receptor antagonist	-
6058	-22.9	cp	BRD-K54233340	dorsomorphin	AMPK inhibitor	-
6051	-22.63	cp	BRD-K67847053	guanabenz	Adrenergic receptor agonist	-
6045	-22.25	cp	BRD-A57457122	VU-0400071-3	Glutamate receptor modulator	-
6044	-22.23	cp	BRD-K94379058	BML-190	Cannabinoid receptor inverse agonist	-
6042	-22.2	cp	BRD-K72024482	MRS-1754	Adenosine receptor antagonist	-
6041	-21.97	cp	BRD-K63630713	etacrynic-acid	Sodium/potassium/chloride transporter inhibitor	-
6039	-21.93	cp	BRD-K49671696	ketanserin	Serotonin receptor antagonist	-
6038	-21.91	cp	BRD-A91008255	bepridil	Calcium channel blocker	-
6036	-21.84	cp	BRD-K53220666	trimetozine	Sedative	-
6031	-21.52	cp	BRD-K24675965	LY-288513	CCK receptor antagonist	-
6030	-21.5	cp	BRD-K46056750	AZD-7762	CHK inhibitor	-
6027	-21.39	cp	BRD-K56700933	phenethyl-isothiocyanate	Antineoplastic	-
6026	-21.32	cp	BRD-K02407574	parbendazole	Tubulin inhibitor	-
6024	-21.13	cp	BRD-K26548821	quinpirole	Dopamine receptor agonist	-
6021	-20.96	cp	BRD-K60184833	tyrphostin-46	Tyrosine kinase inhibitor	-
6020	-20.79	cp	BRD-K89348303	ramipril	ACE inhibitor	-
6018	-20.5	cp	BRD-K54330070	SB-202190	p38 MAPK inhibitor	-
6015	-20.32	cp	BRD-K29950728	clomifene	Estrogen receptor antagonist	-
6016	-20.32	cp	BRD-K39391626	ethylestrenol	Progesterone receptor agonist	-
6014	-20.28	cp	BRD-K55424922	anpirtoline	Serotonin receptor agonist	-
6013	-20.23	cp	BRD-K60690191	MPEP	Glutamate receptor antagonist	-
6012	-20.2	cp	BRD-K90574421	ipsapirone	Serotonin receptor agonist	-
6011	-20.15	cp	BRD-K49945136	GR-113808	Serotonin receptor antagonist	-
6009	-19.95	cp	BRD-K95309561	dienestrol	Estrogen receptor agonist	-
6008	-19.9	cp	BRD-K07220430	cinnarizine	Calcium channel blocker	-
6006	-19.84	cp	BRD-K10177585	PSB-11	Adenosine receptor antagonist	-
6005	-19.73	cp	BRD-A23072235	pheniramine	Histamine receptor antagonist	-
6004	-19.66	cp	BRD-A84493640	atovaquone	Mitochondrial electron transport inhibitor	-
6003	-19.64	cp	BRD-K34608650	BRD-K34608650	Cannabinoid receptor agonist	-
6002	-19.6	cp	BRD-K29582677	flunarizine	Calcium channel blocker	-
6001	-19.58	cp	BRD-K41903098	diphenoxylate	Opioid receptor agonist	-
6000	-19.55	cp	BRD-K04414442	SB-222200	Tachykinin antagonist	-
5999	-19.42	cp	BRD-K13664374	dichloroacetic-acid	Pyruvate dehydrogenase kinase inhibitor	-
5998	-19.26	cp	BRD-K88429204	pyrimethamine	Dihydrofolate reductase inhibitor	-
5997	-19.18	cp	BRD-A47706533	L-BSO	Glutathione transferase inhibitor	-
5996	-19.02	cp	BRD-A26334849	propafenone	Antiarrhythmic	-
5993	-18.87	cp	BRD-K61691971	avrainvillamide-analog-1	nucleophosmin inhibitor	-
5992	-18.83	cp	BRD-K97158071	droperidol	Dopamine receptor antagonist	-
5991	-18.74	cp	BRD-K67277431	picotamide	Thromboxane receptor antagonist	-
5990	-18.73	cp	BRD-A15415227	GW-1929	PPAR receptor agonist	-
5989	-18.67	cp	BRD-A97701745	pindolol	Adrenergic receptor antagonist	-
5988	-18.65	cp	BRD-K09778810	FGIN-1-27	Inositol monophosphatase inhibitor	-
5987	-18.56	cp	BRD-A05352148	ipratropium	Acetylcholine receptor antagonist	-
5986	-18.55	cp	BRD-K59773493	benzohydroxamic-acid	Antifungal	-
5985	-18.54	cp	BRD-K34170797	fexaramine	FXR agonist	-
5984	-18.51	cp	BRD-A80775386	hyperforin	Cyclooxygenase inhibitor	-
5983	-18.47	cp	BRD-A52588987	SKF-83566	Dopamine receptor antagonist	-
5981	-18.46	cp	BRD-K25311561	KU-55933	ATM kinase inhibitor	-
5982	-18.46	cp	BRD-A26384407	chlortalidone	Carbonic anhydrase inhibitor	-
5980	-18.33	cp	BRD-A74667430	etodolac	Cyclooxygenase inhibitor	-
5979	-18.27	cp	BRD-K01292756	pimozide	Dopamine receptor antagonist	-
5978	-18.1	cp	BRD-K34533029	tyrphostin-AG-494	EGFR inhibitor	-
5977	-17.91	cp	BRD-K10136726	tosyllysyl-chloromethyl-ketone	Chymotrypsin inhibitor	-
5976	-17.82	cp	BRD-K67080878	milrinone	Phosphodiesterase inhibitor	-
5975	-17.8	cp	BRD-K32906660	bis-tyrphostin	EGFR inhibitor	-
5974	-17.78	cp	BRD-K15409150	penfluridol	T-type calcium channel blocker	-
5973	-17.73	cp	BRD-A33168282	sotalol	Adrenergic receptor antagonist	-
5972	-17.71	cp	BRD-K17868609	BRL-54443	Serotonin receptor agonist	-
5971	-17.68	cp	BRD-K01815685	indole	aryl hydrocarbon receptor agonist	-
5970	-17.48	cp	BRD-A59174698	ritodrine	Adrenergic receptor agonist	-
5969	-17.42	cp	BRD-K20755323	SA-792728	Sphingosine kinase inhibitor	-
5968	-17.3	cp	BRD-A42346008	metanephrine	Epinephrine metabolite	-
5967	-17.29	cp	BRD-K52080565	rilmenidine	Imidazoline receptor agonist	-
5965	-17.28	cp	BRD-K51066026	aminoindazole	Ionophore	-
5964	-17.16	cp	BRD-K05396879	15-delta-prostaglandin-j2	PPAR receptor agonist	-
5963	-17.15	cp	BRD-K54665485	R-59022	Diacylglycerol kinase inhibitor	-
5962	-17.04	cp	BRD-K44067360	flufenamic-acid	Chloride channel blocker	-
5961	-16.98	cp	BRD-K98769987	flumazenil	Benzodiazepine receptor antagonist	-
5960	-16.86	cp	BRD-A28856712	tetryzoline	Adrenergic receptor agonist	-
5959	-16.78	cp	BRD-A64228451	terreic-acid	BTK inhibitor	-
5958	-16.75	cp	BRD-K14765469	vesamicol	Acetylcholinesterase inhibitor	-
5956	-16.68	cp	BRD-K69763916	LY-341495	Glutamate receptor antagonist	-
5955	-16.65	cp	BRD-A80502530	cinobufagin	ATPase inhibitor	-
5954	-16.51	cp	BRD-K39823328	VU-0366037-2	Glutamate receptor modulator	-
5953	-16.42	cp	BRD-A87719232	naproxen	Cyclooxygenase inhibitor	-
5952	-16.4	cp	BRD-A81866333	CGS-21680	Adenosine receptor agonist	-
5950	-16.28	cp	BRD-K55991774	BAS-09104376	HIV integrase inhibitor	-
5948	-16.12	cp	BRD-A22713669	BVT-948	Tyrosine phosphatase inhibitor	-
5947	-16.08	cp	BRD-K28578425	cilostamide	Phosphodiesterase inhibitor	-
5945	-16.05	cp	BRD-A62434282	goserelin	Gonadotropin releasing factor hormone receptor agonist	-
5944	-16.01	cp	BRD-K25905511	buddleoflavonoloside	Acetylcholinesterase inhibitor	-
5943	-15.96	cp	BRD-K92760278	riboflavin	Vitamin B	-
5941	-15.91	cp	BRD-K29653726	topiramate	Carbonic anhydrase inhibitor	-
5942	-15.91	cp	BRD-K93176058	AC-55649	Retinoid receptor agonist	-
5940	-15.83	cp	BRD-K87573634	propylpyrazole	Estrogen receptor agonist	-
5939	-15.79	cp	BRD-K40578143	GR-79236	Adenosine receptor agonist	-
5937	-15.78	cp	BRD-K21971034	OM-137	Aurora kinase inhibitor	-
5936	-15.75	cp	BRD-A53077924	tianeptine	Selective serotonin reuptake enhancer (SSRE)	-
5935	-15.73	cp	BRD-K27450477	EHNA	Adenosine deaminase inhibitor	-
5934	-15.72	cp	BRD-K98157055	SIB-1757	Glutamate receptor antagonist	-
5933	-15.7	cp	BRD-K71103788	duloxetine	Serotonin reuptake inhibitor	-
5932	-15.6	cp	BRD-K68143200	SA-792541	CDC inhibitor	-
5931	-15.52	cp	BRD-K73395020	SA-1478088	-666	-
5930	-15.47	cp	BRD-A65145453	ATPA	Glutamate receptor agonist	-
5929	-15.46	cp	BRD-A04706586	bucladesine	Adenosine receptor agonist	-
5928	-15.44	cp	BRD-K51805276	temefos	Cholinesterase inhibitor	-
5927	-15.3	cp	BRD-K00959089	thenoyltrifluoroacetone	Chelating agent	-
5926	-15.28	cp	BRD-K95402279	geranylgeraniol	Farnesyltransferase inhibitor	-
5925	-15.04	cp	BRD-K44442813	pidotimod	Interferon receptor agonist	-
5924	-15.03	cp	BRD-A80017228	bendroflumethiazide	Sodium/potassium/chloride transporter inhibitor	-
5923	-14.96	cp	BRD-K62996583	lidoflazine	Calcium channel blocker	-
5922	-14.84	cp	BRD-A29426959	carbinoxamine	Histamine receptor antagonist	-
5921	-14.73	cp	BRD-K01567962	pyrazolanthrone	JNK inhibitor	-
5920	-14.68	cp	BRD-A71157293	fursultiamine	Vitamin B	-
5919	-14.63	cp	BRD-K24656285	farnesol	FXR agonist	-
5918	-14.62	cp	BRD-K96271548	coumaric-acid	Antioxidant	-
5917	-14.59	cp	BRD-K15502390	nevirapine	Reverse transcriptase inhibitor	-
5916	-14.58	cp	BRD-K06198550	isorotenone	Mitochondrial complex I inhibitor	-
5914	-14.39	cp	BRD-K62982419	cilomilast	Phosphodiesterase inhibitor	-
5913	-14.36	cp	BRD-A22769835	homochlorcyclizine	Antihistamine	-
5912	-14.25	cp	BRD-K51541829	RO-25-6981	Ionotropic glutamate receptor antagonist	-
5911	-14.2	cp	BRD-K30197592	5-methoxytryptamine	Serotonin receptor agonist	-
5910	-14.14	cp	BRD-K61341215	vecuronium	Acetylcholine receptor antagonist	-
5909	-14.1	cp	BRD-K28120222	parthenolide	NFkB pathway inhibitor	-
5907	-14.04	cp	BRD-K57926513	tyrphostin-AG-1295	PDGFR receptor inhibitor	-
5906	-14.03	cp	BRD-K35960502	niclosamide	DNA replication inhibitor	-
5905	-13.93	cp	BRD-A45333398	periplocymarin	Apoptosis stimulant	-
5903	-13.71	cp	BRD-K52219182	BRD-K52219182	Phosphodiesterase inhibitor	-
5902	-13.58	cp	BRD-K05926469	lenalidomide	Antineoplastic	-
5900	-13.5	cp	BRD-K79116891	proxymetacaine	Sodium channel blocker	-
5901	-13.5	cp	BRD-K89997465	chlorpromazine	Dopamine receptor antagonist	-
5898	-13.36	cp	BRD-K08589866	linsitinib	IGF-1 inhibitor	-
5897	-13.3	cp	BRD-K17823458	danoprevir	HCV inhibitor	-
5896	-13.29	cp	BRD-A49734948	foliosidine	Plant alkaloid	-
5895	-13.22	cp	BRD-K13169950	NSC-3852	HDAC inhibitor	-
5894	-13.18	cp	BRD-K46212057	voriconazole	Cytochrome P450 inhibitor	-
5892	-13.05	cp	BRD-K52911425	GDC-0941	PI3K inhibitor	-
5891	-12.95	cp	BRD-K18816859	L-694247	Serotonin receptor agonist	-
5890	-12.94	cp	BRD-K59962020	CHEMBL-374350	NFkB pathway inhibitor	-
5889	-12.91	cp	BRD-K46424862	hymecromone	Monoamine oxidase inhibitor	-
5888	-12.89	cp	BRD-K48692744	NU-1025	PARP inhibitor	-
5887	-12.81	cp	BRD-K28936863	ketotifen	Histamine receptor agonist	-
5886	-12.79	cp	BRD-K00532621	midazolam	Benzodiazepine receptor agonist	-
5885	-12.78	cp	BRD-A10070317	propranolol	Adrenergic receptor antagonist	-
5884	-12.71	cp	BRD-A43882281	pinacidil	ATP channel activator	-
5883	-12.7	cp	BRD-K95676198	JAK3-inhibitor-V	JAK inhibitor	-
5882	-12.66	cp	BRD-K95202259	ML-3163	p38 MAPK inhibitor	-
5881	-12.65	cp	BRD-A43849199	karakoline	Phytotoxin	-
5880	-12.57	cp	BRD-K87024524	phenelzine	Monoamine oxidase inhibitor	-
5879	-12.55	cp	BRD-K43236057	piceid	ICAM1 inhibitor	-
5878	-12.53	cp	BRD-K61269089	daphnetin	Protein kinase inhibitor	-
5876	-12.5	cp	BRD-K87696786	LY-456236	Glutamate receptor antagonist	-
5874	-12.47	cp	BRD-K70883034	nimetazepam	GABA receptor agonist	-
5873	-12.46	cp	BRD-K49111258	prazosin	Adrenergic receptor antagonist	-
5871	-12.45	cp	BRD-K46142322	RS-67333	Serotonin receptor partial agonist	-
5872	-12.45	cp	BRD-K46937689	phenazone	Cyclooxygenase inhibitor	-
5869	-12.43	cp	BRD-K36258877	AZ-10417808	Caspase inhibitor	-
5868	-12.36	cp	BRD-A80383043	BRD-A80383043	Glutamate receptor agonist	-
5867	-12.32	cp	BRD-A63836183	PD-123319	Angiotensin receptor antagonist	-
5865	-12.26	cp	BRD-K17378184	prestwick-559	Dopamine receptor agonist	-
5866	-12.26	cp	BRD-K51730347	diphencyprone	Immunostimulant	-
5863	-12.19	cp	BRD-K73991644	isoquercetin	Aldose reductase inhibitor	-
5864	-12.19	cp	BRD-K11630072	carmofur	Thymidylate synthase inhibitor	-
5862	-12.16	cp	BRD-K74212935	ergocryptine	Dopamine agonist	-
5860	-12.07	cp	BRD-A27143604	DPN	Estrogen receptor agonist	-
5861	-12.07	cp	BRD-K64245000	GW-4064	FXR agonist	-
5859	-11.98	cp	BRD-A36707673	hydroxycholesterol	LXR agonist	-
5858	-11.95	cp	BRD-K20986251	lithocholic-acid	FXR antagonist	-
5857	-11.94	cp	BRD-K23913458	coumarin	Vitamin K antagonist	-
5856	-11.89	cp	BRD-A41941932	vitexin	Antioxidant	-
5855	-11.87	cp	BRD-K54094468	remoxipride	Dopamine receptor antagonist	-
5854	-11.81	cp	BRD-K50398167	meclofenamic-acid	Cyclooxygenase inhibitor	-
5853	-11.77	cp	BRD-K79404599	enzastaurin	PKC inhibitor	-
5852	-11.62	cp	BRD-K43736954	cortisone	Glucocorticoid receptor agonist	-
5851	-11.26	cp	BRD-K04877770	FTase-inhibitor-B581	Farnesyltransferase inhibitor	-
5850	-10.97	cp	BRD-K82147103	lofepramine	Norepinephrine reuptake inhibitor	-
5849	-10.92	cp	BRD-K05104363	PD-184352	MEK inhibitor	-
5847	-10.71	cp	BRD-K17896185	FIT	Opioid receptor agonist	-
5846	-10.69	cp	BRD-A68281735	REV-5901	Leukotriene receptor antagonist	-
5845	-10.53	cp	BRD-K50388907	fenofibrate	PPAR receptor agonist	-
5844	-10.4	cp	BRD-K59522102	piperine	Monoamine oxidase inhibitor	-
5843	-10.38	cp	BRD-K01779529	fluoropyruvate	Pyruvate dehydrogenase kinase inhibitor	-
5842	-10.32	cp	BRD-K83302049	protopine	Histamine receptor antagonist	-
5841	-10.31	cp	BRD-A48257147	PHCCC	Glutamate receptor agonist	-
5840	-10.27	cp	BRD-K68437527	EMF-bca1-60	caspase inhibitor	-
5839	-10.26	cp	BRD-K41567364	SB-334867	Orexin receptor antagonist	-
5837	-10.07	cp	BRD-A79465854	auranofin	NFkB pathway inhibitor	-
5836	-10	cp	BRD-K75615183	talipexole	Adrenergic receptor agonist	-
5835	-9.98	cp	BRD-A66199457	asiaticoside	Antineoplastic	-
5834	-9.85	cp	BRD-K60511616	pravastatin	HMGCR inhibitor	-
5833	-9.82	cp	BRD-K92678294	irilin-a	Isoflavone	-
5832	-9.81	cp	BRD-A39390670	rabeprazole	ATPase inhibitor	-
5830	-9.7	cp	BRD-A01317026	7,8-dihydro-L-biopterin	Dihydroneopterin aldolase inhibitor	-
5831	-9.7	cp	BRD-M07438658	lapatinib	EGFR inhibitor	-
5829	-9.68	cp	BRD-A56987319	SQ-22536	Adenylyl cyclase inhibitor	-
5828	-9.66	cp	BRD-K60623809	SU-11652	Tyrosine kinase inhibitor	-
5827	-9.49	cp	BRD-K26134695	calpeptin	Calpain inhibitor	-
5826	-9.41	cp	BRD-K51476772	ST-638	Tyrosine kinase inhibitor	-
5825	-9.24	cp	BRD-K85119730	tolbutamide	ATP channel blocker	-
5824	-9.17	cp	BRD-K92984783	melperone	Serotonin receptor antagonist	-
5822	-9.1	cp	BRD-A36066264	estradiol-benzoate	Estrogen receptor agonist	-
5823	-9.1	cp	BRD-K37991163	paroxetine	Selective serotonin reuptake inhibitor (SSRI)	-
5819	-8.96	cp	BRD-K32247306	primidone	GABA receptor antagonist	-
5818	-8.91	cp	BRD-K95237249	probenecid	Uricosuric blocker	-
5817	-8.81	cp	BRD-A97674275	ranolazine	Sodium channel blocker	-
5815	-8.72	cp	BRD-K57033106	tripelennamine	Histamine receptor antagonist	-
5814	-8.64	cp	BRD-K55468218	spiperone	Dopamine receptor antagonist	-
5813	-8.56	cp	BRD-K38477985	malonoben	Protein tyrosine kinase inhibitor	-
5812	-8.41	cp	BRD-K90976994	dehydrocholic-acid	Bile acid	-
5811	-8.38	cp	BRD-K15834839	lobendazole	Anthelmintic	-
5807	-8.13	cp	BRD-K28428262	brivanib	FGFR inhibitor	-
5808	-8.13	cp	BRD-K40901640	cinanserin	Serotonin receptor antagonist	-
5809	-8.13	cp	BRD-K76205745	losartan	Angiotensin receptor antagonist	-
5806	-7.97	cp	BRD-K62289640	lylamine	Cannabinoid receptor agonist	-
5805	-7.96	cp	BRD-K04111260	raclopride	Dopamine receptor antagonist	-
5802	-7.84	cp	BRD-K09963420	saquinavir	HIV protease inhibitor	-
5803	-7.84	cp	BRD-A91699651	chloroquine	Antimalarial	-
5801	-7.79	cp	BRD-K26573499	DMAB-anabaseine	Adrenergic receptor agonist	-
5800	-7.76	cp	BRD-K07117950	imperatorin	CDK inhibitor	-
5799	-7.51	cp	BRD-K25741894	skimmianine	Acetylcholinesterase inhibitor	-
5798	-7.49	cp	BRD-K11696279	BU-239	Imidazoline receptor agonist	-
5797	-7.47	cp	BRD-K32292990	CGP-53353	EGFR inhibitor	-
5796	-7.29	cp	BRD-A16444946	acarbose	Glucosidase inhibitor	-
5795	-6.95	cp	BRD-K18799075	BAY-59-3074	Cannabinoid receptor partial agonist	-
5794	-6.78	cp	BRD-K86191271	cytosporone-b	NUR77 receptor agonist	-
5793	-6.45	cp	BRD-K19352500	prochlorperazine	Dopamine receptor antagonist	-
5792	-6.33	cp	BRD-K05977355	fluconazole	Sterol demethylase inhibitor	-
5791	-6.24	cp	BRD-K87142802	veliparib	PARP inhibitor	-
5790	-6.21	cp	BRD-K62200014	anagrelide	Phosphodiesterase inhibitor	-
5788	-6.08	cp	BRD-A14798026	mestranol	Estrogen receptor agonist	-
5787	-6.02	cp	BRD-K94080537	diethyltoluamide	DEET activator of fly antenna ionotropic receptor IR40a	-
5785	-5.81	cp	BRD-K94441233	mevastatin	HMGCR inhibitor	-
5786	-5.81	cp	BRD-A56359832	zileuton	Leukotriene inhibitor	-
5784	-5.8	cp	BRD-K81272440	dantrolene	Calcium channel blocker	-
5782	-5.54	cp	BRD-K76908866	CP-724714	EGFR inhibitor	-
5781	-5.13	cp	BRD-K01095011	finasteride	5-alpha reductase inhibitor	-
5776	-4.78	cp	BRD-A02481876	importazole	Importin-beta transport receptor inhibitor	-
5775	-4.66	cp	BRD-A19736161	ondansetron	Serotonin receptor antagonist	-
5774	-4.2	cp	BRD-K11129031	gemfibrozil	Lipoprotein lipase activator	-
5773	-3.85	cp	BRD-K58772419	AZD-6482	PI3K inhibitor	-
5772	-3.83	cp	BRD-K59256312	gabexate	Serine protease inhibitor	-
5771	-3.7	cp	BRD-K68264559	brimonidine	Adrenergic receptor agonist	-
5770	-3.59	cp	BRD-K33396764	alpha-linolenic-acid	Omega 3 fatty acid stimulant	-
5767	-3.4	cp	BRD-K09907482	PRL-3-inhibitor-I	Tyrosine phosphatase inhibitor	-
5765	-3.25	cp	BRD-K64052750	gefitinib	EGFR inhibitor	-
5764	-3.24	cp	BRD-K09635314	M-3M3FBS	phospholipase activator	-
5763	-2.82	cp	BRD-K37289225	clozapine	Dopamine receptor antagonist	-
5759	-2.15	cp	BRD-K67783091	haloperidol	Dopamine receptor antagonist	-
5758	-2	cp	BRD-K02637541	celecoxib	Cyclooxygenase inhibitor	-
5755	-1.4	cp	BRD-K10705233	GW-405833	Cannabinoid receptor agonist	-
5752	-1.25	cp	BRD-A30655177	LFM-A13	BTK inhibitor	-
5747	-0.73	cp	BRD-K13032584	procarbazine	Monoamine oxidase inhibitor	-
5744	-0.32	cp	BRD-K80738081	resveratrol	Cytochrome P450 inhibitor	-
2403	0	cp	BRD-K10466330	AVA	Nucleophosmin inhibitor	-
2404	0	cp	BRD-K75295174	alisertib	Aurora kinase inhibitor	-
2405	0	cp	BRD-K25079130	avrainvillamide-analog-4	nucleophosmin inhibitor	-
2406	0	cp	BRD-K42573370	avrainvillamide-analog-2	nucleophosmin inhibitor	-
2407	0	cp	BRD-K68488863	ENMD-2076	FLT3 inhibitor	-
2408	0	cp	BRD-A70731303	avrainvillamide-analog-5	nucleophosmin inhibitor	-
3189	0	cp	BRD-A23290232	westcort	Glucocorticoid receptor agonist	-
3190	0	cp	BRD-K53790871	triamcinolone	Glucocorticoid receptor agonist	-
3191	0	cp	BRD-K06335600	tizanidine	Adrenergic receptor agonist	-
3192	0	cp	BRD-K97799481	theophylline	Adenosine receptor antagonist	-
3193	0	cp	BRD-A15493168	tetracycline	Bacterial 30S ribosomal subunit inhibitor	-
3194	0	cp	BRD-A50157456	terbutaline	Adrenergic receptor agonist	-
3195	0	cp	BRD-A13946108	sulindac	Cyclooxygenase inhibitor	-
3196	0	cp	BRD-K86873305	piperacillin	Bacterial cell wall synthesis inhibitor	-
3197	0	cp	BRD-A55815733	phylloquinone	Vitamin K	-
3198	0	cp	BRD-A65013509	oxybutynin	Acetylcholine receptor antagonist	-
3199	0	cp	BRD-K15262564	mupirocin	Isoleucyl-tRNA synthetase inhibitor	-
3200	0	cp	BRD-K54416256	methimazole	Antithyroid	-
3201	0	cp	BRD-M40783228	mesna	Antioxidant	-
3202	0	cp	BRD-K91601245	mercaptopurine	Immunosuppressant	-
3203	0	cp	BRD-K40645748	mefloquine	Adenosine receptor antagonist	-
3204	0	cp	BRD-K82216340	medroxyprogesterone	progesterone receptor agonist	-
3205	0	cp	BRD-K73978287	hydrocortisone	Glucocorticoid receptor agonist	-
3206	0	cp	BRD-K57886322	fluocinonide	Glucocorticoid receptor agonist	-
3207	0	cp	BRD-A75479906	rimantadine	Antiviral	-
3208	0	cp	BRD-K44497846	enalapril	ACE inhibitor	-
3209	0	cp	BRD-K81128206	edrophonium	Acetylcholinesterase inhibitor	-
3210	0	cp	BRD-A75368507	demeclocycline	Bacterial 30S ribosomal subunit inhibitor	-
3211	0	cp	BRD-K62363391	dapsone	Bacterial antifolate	-
3212	0	cp	BRD-A25067867	benzatropine	Acetylcholine receptor antagonist	-
3213	0	cp	BRD-K63641886	cefuroxime	Bacterial cell wall synthesis inhibitor	-
3214	0	cp	BRD-K70976396	cefoxitin	Bacterial cell wall synthesis inhibitor	-
3215	0	cp	BRD-K23204545	busulfan	DNA inhibitor	-
3216	0	cp	BRD-A20239487	atenolol	Adrenergic receptor antagonist	-
3217	0	cp	BRD-K57631554	aminolevulinic-acid	Oxidizing agent	-
3218	0	cp	BRD-A29260609	acebutolol	Adrenergic receptor antagonist	-
3219	0	cp	BRD-A01295252	trans-7-hydroxy-pipat	Dopamine receptor ligand	-
3220	0	cp	BRD-A03623303	metoprolol	Adrenergic receptor antagonist	-
3221	0	cp	BRD-A00267231	hemado	Adenosine receptor agonist	-
3222	0	cp	BRD-A04668240	CGP-52432	GABA receptor antagonist	-
3223	0	cp	BRD-K66766661	17-beta-estradiol	Estrogen receptor agonist	-
3224	0	cp	BRD-K96084870	DMBI	PDGFR receptor inhibitor	-
3225	0	cp	BRD-K95785537	PP-2	SRC inhibitor	-
3226	0	cp	BRD-K94830329	ataluren	CFTR channel agonist	-
3227	0	cp	BRD-K93433262	alfacalcidol	Vitamin D receptor agonist	-
3228	0	cp	BRD-K93201660	ML-7	Myosin light chain kinase inhibitor	-
3229	0	cp	BRD-K92758126	gibberellic-acid	NFkB pathway inhibitor	-
3230	0	cp	BRD-K91263825	nortriptyline	Tricyclic antidepressant	-
3231	0	cp	BRD-K90543092	levonorgestrel	Estrogen receptor agonist	-
3232	0	cp	BRD-K89210380	biotin	Vitamin B	-
3233	0	cp	BRD-K88701661	dimercaptosuccinic-acid	Chelating agent	-
3234	0	cp	BRD-K87932577	CDK1-5-inhibitor	CDK inhibitor	-
3235	0	cp	BRD-K85013741	auraptene	Nitric oxide production inhibitor	-
3236	0	cp	BRD-K84996949	sinensetin	Cyclooxygenase inhibitor	-
3237	0	cp	BRD-K83636919	entacapone	Catechol O methyltransferase inhibitor	-
3238	0	cp	BRD-K83597974	pargyline	Monoamine oxidase inhibitor	-
3239	0	cp	BRD-K81209159	herniarin	Acetylcholinesterase inhibitor	-
3240	0	cp	BRD-K78637815	LY-320135	Cannabinoid receptor antagonist	-
3241	0	cp	BRD-K78373679	RO-3306	CDK inhibitor	-
3242	0	cp	BRD-K77987382	mebendazole	Tubulin inhibitor	-
3243	0	cp	BRD-K77641333	naphazoline	Adrenergic receptor agonist	-
3244	0	cp	BRD-K76840893	RS-17053	Adrenergic receptor antagonist	-
3245	0	cp	BRD-K76617868	fasudil	Rho associated kinase inhibitor	-
3246	0	cp	BRD-K76568384	PHTPP	Estrogen receptor antagonist	-
3247	0	cp	BRD-K76133116	benzydamine	Membrane integrity inhibitor	-
3248	0	cp	BRD-K76064317	tyrphostin-AG-1296	FLT3 inhibitor	-
3249	0	cp	BRD-K74913225	brinzolamide	Carbonic anhydrase inhibitor	-
3250	0	cp	BRD-K74430258	1,2-dichlorobenzene	Hepatotoxicant	-
3251	0	cp	BRD-K72029282	probucol	Atherogenesis inhibitor	-
3252	0	cp	BRD-K71499074	diclofenamide	Carbonic anhydrase inhibitor	-
3253	0	cp	BRD-K68246049	TTNPB	Retinoid receptor agonist	-
3254	0	cp	BRD-K67860401	AR-A014418	Glycogen synthase kinase inhibitor	-
3255	0	cp	BRD-K67298865	SB-431542	TGF beta receptor inhibitor	-
3256	0	cp	BRD-K67013324	luzindole	Melatonin receptor antagonist	-
3257	0	cp	BRD-K66944906	fraxidin	Carbonic anhydrase inhibitor	-
3258	0	cp	BRD-K66782112	BRD-K66782112	Histamine receptor antagonist	-
3259	0	cp	BRD-K66707493	lawsone	Coloring agent	-
3260	0	cp	BRD-K65814004	diphenyleneiodonium	Nitric oxide synthase inhibitor	-
3261	0	cp	BRD-K64670467	JNJ-16259685	Glutamate receptor antagonist	-
3262	0	cp	BRD-K64402243	ivachtin	Caspase inhibitor	-
3263	0	cp	BRD-K64044582	linoleamide	ACAT inhibitor	-
3264	0	cp	BRD-K63913457	eicosatrienoic-acid	Vasodilator	-
3265	0	cp	BRD-K63150726	JTE-907	Cannabinoid receptor inverse agonist	-
3266	0	cp	BRD-K63089472	farnesylthioacetic-acid	Inhibitor of methyl esterification of farnesylated proteins	-
3267	0	cp	BRD-K62609077	scoulerine	Adrenergic receptor antagonist	-
3268	0	cp	BRD-K60923938	veratridine	Sodium channel activator	-
3269	0	cp	BRD-K59650319	YM-298198	Glutamate receptor antagonist	-
3270	0	cp	BRD-K54142781	cirazoline	Adrenergic receptor agonist	-
3271	0	cp	BRD-K53318339	vinpocetine	Phosphodiesterase inhibitor	-
3272	0	cp	BRD-K52620403	STO-609	Calmodulin antagonist	-
3273	0	cp	BRD-K51662849	ilomastat	Matrix metalloprotease inhibitor	-
3274	0	cp	BRD-K51290057	SA-792709	Retinoid receptor agonist	-
3275	0	cp	BRD-K50422030	clomethiazole	GABA receptor antagonist	-
3276	0	cp	BRD-K50325075	UCL-2077	Slow after hyperpolarization channel blocker	-
3277	0	cp	BRD-K50018155	RS-67506	Serotonin receptor partial agonist	-
3278	0	cp	BRD-K49890030	gavestinel	Glutamate receptor antagonist	-
3279	0	cp	BRD-K49519144	LY-2140023	Glutamate receptor agonist	-
3280	0	cp	BRD-K48869804	icilin	TRPV agonist	-
3281	0	cp	BRD-K47679368	bromfenac	Cyclooxygenase inhibitor	-
3282	0	cp	BRD-K45542189	diethylcarbamazine	Lipoxygenase inhibitor	-
3283	0	cp	BRD-K45068323	W-13	Calmodulin antagonist	-
3284	0	cp	BRD-K44899736	RO-16-6941	Monoamine oxidase inhibitor	-
3285	0	cp	BRD-K43978949	PIT	Purinergic receptor antagonist	-
3286	0	cp	BRD-K43860855	iobenguane	Antineoplastic	-
3287	0	cp	BRD-K43330982	JTE-013	Lysophospholipid receptor antagonist	-
3288	0	cp	BRD-K43245338	MDL-28170	Calpain inhibitor	-
3289	0	cp	BRD-K40990712	hexamethyleneamiloride	Sodium/hydrogen antiport inhibitor	-
3290	0	cp	BRD-K39965020	doconexent	PPAR receptor agonist	-
3291	0	cp	BRD-K39670393	amthamine	Histamine receptor agonist	-
3292	0	cp	BRD-K39111395	BCL2-inhibitor	BCL inhibitor	-
3293	0	cp	BRD-K38903228	hesperidin	Flavanone glycoside	-
3294	0	cp	BRD-K36638830	anabasine	Acetylcholine receptor agonist	-
3295	0	cp	BRD-K35573744	erbstatin-analog	EGFR inhibitor	-
3296	0	cp	BRD-K34092021	arvanil	TRPV agonist	-
3297	0	cp	BRD-K33459542	ditolylguanidine	Sigma receptor agonist	-
3298	0	cp	BRD-K31792052	pifithrin	Interleukin receptor antagonist	-
3299	0	cp	BRD-K31542390	mycophenolic-acid	Dehydrogenase inhibitor	-
3300	0	cp	BRD-K31491153	1-phenylbiguanide	Serotonin receptor agonist	-
3301	0	cp	BRD-K28806945	L-750667	Dopamine receptor antagonist	-
3302	0	cp	BRD-K28075147	biochanin-a	Estrogen receptor agonist	-
3303	0	cp	BRD-K27871032	lysergol	Ergoline alkaloid	-
3304	0	cp	BRD-K27665173	D-64406	PDGFR receptor inhibitor	-
3305	0	cp	BRD-K26521938	dinoprostone	Prostanoid receptor agonist	-
3306	0	cp	BRD-K26241953	piceatannol	SYK inhibitor	-
3307	0	cp	BRD-K26015241	ODQ	Guanylyl cyclase inhibitor	-
3308	0	cp	BRD-K25186396	tangeritin	Cell cycle inhibitor	-
3309	0	cp	BRD-K24201553	SB-269970	Serotonin receptor antagonist	-
3310	0	cp	BRD-K23922020	arecaidine	Acetylcholine receptor agonist	-
3311	0	cp	BRD-K17743697	KB-R7943	Sodium/calcium exchange inhibitor	-
3312	0	cp	BRD-K17008822	BD-1008	Sigma receptor antagonist	-
3313	0	cp	BRD-K16977723	PP-3	EGFR inhibitor	-
3314	0	cp	BRD-K16277217	piperacetazine	Dopamine receptor antagonist	-
3315	0	cp	BRD-K15791587	L-733060	Tachykinin antagonist	-
3316	0	cp	BRD-K15616905	CCCP	Mitochondrial oxidative phosphorylation uncoupler	-
3317	0	cp	BRD-K15567136	papaverine	Phosphodiesterase inhibitor	-
3318	0	cp	BRD-K15196155	IBC-293	Hydroxycarboxylic acid receptor agonist	-
3319	0	cp	BRD-K13646352	midostaurin	FLT3 inhibitor	-
3320	0	cp	BRD-K12932420	YM-976	Phosphodiesterase inhibitor	-
3321	0	cp	BRD-K12120659	GR-144053	Integrin antagonist	-
3322	0	cp	BRD-K11911061	GR-127935	Serotonin receptor antagonist	-
3323	0	cp	BRD-K11801786	trimidox	Ribonucleotide reductase inhibitor	-
3324	0	cp	BRD-K11558771	droxinostat	HDAC inhibitor	-
3325	0	cp	BRD-K11433652	aspirin	Cyclooxygenase inhibitor	-
3326	0	cp	BRD-K11107424	tiotidine	Histamine receptor antagonist	-
3327	0	cp	BRD-K10870738	CDC	Lipoxygenase inhibitor	-
3328	0	cp	BRD-K10176267	L-701252	Glutamate receptor antagonist	-
3329	0	cp	BRD-K08640512	RS-100329	Adrenergic receptor antagonist	-
3330	0	cp	BRD-K08619838	tremorine	Acetylcholine receptor agonist	-
3331	0	cp	BRD-K08287586	butylparaben	DNA synthesis inhibitor	-
3332	0	cp	BRD-K07691486	roscovitine	CDK inhibitor	-
3333	0	cp	BRD-K07325606	hispidin	PKC inhibitor	-
3334	0	cp	BRD-K06817181	BRD-K06817181	JAK inhibitor	-
3335	0	cp	BRD-K06750613	GSK-1059615	PI3K inhibitor	-
3336	0	cp	BRD-K06014311	DH-97	Melatonin receptor antagonist	-
3337	0	cp	BRD-K05181084	NGB-2904	Dopamine receptor antagonist	-
3338	0	cp	BRD-K04976539	aminogenistein	SRC inhibitor	-
3339	0	cp	BRD-K04185004	oxybuprocaine	Local anesthetic	-
3340	0	cp	BRD-K02607075	tubocurarine	Acetylcholine receptor antagonist	-
3341	0	cp	BRD-K02590140	O-2050	Cannabinoid receptor antagonist	-
3342	0	cp	BRD-K02275692	cefotiam	Bacterial cell wall synthesis inhibitor	-
3343	0	cp	BRD-K02123250	JNJ-38877605	Tyrosine kinase inhibitor	-
3344	0	cp	BRD-K00675675	CL-82198	Metalloproteinase inhibitor	-
3345	0	cp	BRD-K00486786	RO-08-2750	NGF binding inhibitor	-
3346	0	cp	BRD-A96897502	U-74389F	Lipid peroxidase inhibitor	-
3347	0	cp	BRD-A95696820	acadesine	AMPK activator	-
3348	0	cp	BRD-A95696066	nisoxetine	Norepinephrine reuptake inhibitor	-
3349	0	cp	BRD-A95445494	maackiain	Sodium/glucose cotransporter inhibitor	-
3350	0	cp	BRD-A93236127	digitoxin	ATPase inhibitor	-
3351	0	cp	BRD-A92537424	danazol	Estrogen receptor antagonist	-
3352	0	cp	BRD-A88282067	delcorine	Antiarrhythmic	-
3353	0	cp	BRD-A87125127	3-matida	Glutamate receptor antagonist	-
3354	0	cp	BRD-A83892713	rifampicin	RNA polymerase inhibitor	-
3355	0	cp	BRD-A80928489	1-monopalmitin	P-glycoprotein inhibitor	-
3356	0	cp	BRD-A79237180	ascorbic-acid	Antioxidant	-
3357	0	cp	BRD-A78322124	dobutamine	Adrenergic receptor agonist	-
3358	0	cp	BRD-A73605923	mocimycin	Protein synthesis inhibitor	-
3359	0	cp	BRD-A73581086	ergometrine	Adrenergic receptor agonist	-
3360	0	cp	BRD-A72703248	SKF-96365	Calcium channel blocker	-
3361	0	cp	BRD-A67605442	tetrahydrobiopterin	Nitric oxide stimulant	-
3362	0	cp	BRD-A62890442	3-methyl-GABA	GABA aminotransferase activator	-
3363	0	cp	BRD-A51382177	fosinopril	ACE inhibitor	-
3364	0	cp	BRD-A50928468	norgestrel	Progesterone receptor agonist	-
3365	0	cp	BRD-A47633927	NPC-15199	ICAM1 antagonist	-
3366	0	cp	BRD-A45499626	UBP-302	Glutamate receptor antagonist	-
3367	0	cp	BRD-A39415247	norethisterone	Progesterone receptor agonist	-
3368	0	cp	BRD-A38913120	BH3I-1	BCL inhibitor	-
3369	0	cp	BRD-A29731977	17-hydroxyprogesterone-caproate	progesterone receptor agonist	-
3370	0	cp	BRD-A29644307	nomifensine	Dopamine uptake inhibitor	-
3371	0	cp	BRD-A29289453	PCA-4248	Platelet activating factor receptor antagonist	-
3372	0	cp	BRD-A26845397	isamoltan	Adrenergic receptor antagonist	-
3373	0	cp	BRD-A25687296	emetine	Protein synthesis inhibitor	-
3374	0	cp	BRD-A25576662	streptozotocin	DNA alkylating agent	-
3375	0	cp	BRD-A24429032	HEAT	Adrenergic receptor antagonist	-
3376	0	cp	BRD-A18917088	estradiol	Contraceptive agent	-
3377	0	cp	BRD-A15131297	benazepril	ACE inhibitor	-
3378	0	cp	BRD-A14985772	ascorbyl-palmitate	antioxidant	-
3379	0	cp	BRD-A09828896	SKF-81297	Dopamine receptor agonist	-
3380	0	cp	BRD-A07780951	orciprenaline	Adrenergic receptor agonist	-
3381	0	cp	BRD-A04308630	genipin	Choleretic agent	-
3382	0	cp	BRD-A91555231	norepinephrine	Adrenergic receptor agonist	-
3383	0	cp	BRD-A03816571	CP-55940	Cannabinoid receptor agonist	-
3384	0	cp	BRD-K91290917	amodiaquine	Histamine receptor agonist	-
3385	0	cp	BRD-K43797669	genistein	Tyrosine kinase inhibitor	-
3386	0	cp	BRD-A06726973	dibutyrylcyclic-gmp	cGMP analog	-
3387	0	cp	BRD-M30523314	vinorelbine	Tubulin inhibitor	-
3388	0	cp	BRD-A02176148	tubaic-acid	Mitochondrial complex I inhibitor	-
3389	0	cp	BRD-K36627727	tamibarotene	Retinoid receptor agonist	-
3390	0	cp	BRD-M72442222	vicriviroc	CC chemokine receptor antagonist	-
3391	0	cp	BRD-K81783531	VX-222	HCV inhibitor	-
3392	0	cp	BRD-K83837640	JNJ-26854165	HDAC inhibitor	-
3393	0	cp	BRD-K67578145	GDC-0879	RAF inhibitor	-
3394	0	cp	BRD-K50168500	canertinib	EGFR inhibitor	-
3395	0	cp	BRD-K85402309	dovitinib	EGFR inhibitor	-
3396	0	cp	BRD-K77286328	reversine	Aurora kinase inhibitor	-
3397	0	cp	BRD-K33551950	radicicol	HSP inhibitor	-
3398	0	cp	BRD-K55420858	mirin	MRE11A exonuclease inhibitor	-
3399	0	cp	BRD-K36740062	GSK-1070916	Aurora kinase inhibitor	-
3400	0	cp	BRD-K82091397	SB-239063	p38 MAPK inhibitor	-
3401	0	cp	BRD-A29901043	KIN001-127	ITK inhibitor	-
3402	0	cp	BRD-K01253243	SB-590885	RAF inhibitor	-
3403	0	cp	BRD-K52751261	TAK-715	p38 MAPK inhibitor	-
3404	0	cp	BRD-A45498368	WYE-125132	MTOR inhibitor	-
3405	0	cp	BRD-K00184207	GR-206	Aryl hydrocarbon receptor ligand	-
3406	0	cp	BRD-K98684188	GSK-0660	PPAR receptor antagonist	-
3407	0	cp	BRD-K75181824	acetyl-geranygeranyl-cysteine	Inhibitor of methyl esterification of geranylgeranylated proteins	-
3408	0	cp	BRD-U08759356	EI-346-erlotinib-analog	EGFR inhibitor	-
3409	0	cp	BRD-A18497530	5-iodotubercidin	Adenosine kinase inhibitor	-
3410	0	cp	BRD-K32710582	EI-247	IGF-1 inhibitor	-
3411	0	cp	BRD-K80725632	lavendustin-c	EGFR inhibitor	-
3412	0	cp	BRD-K43764301	dexketoprofen	Cyclooxygenase inhibitor	-
3413	0	cp	BRD-K47943470	tyrphostin-51	EGFR inhibitor	-
3414	0	cp	BRD-K62959606	sphingosine	Ceramidase inhibitor	-
3415	0	cp	BRD-A55756846	H-7	PKA inhibitor	-
3416	0	cp	BRD-K85985071	ellipticine	Topoisomerase inhibitor	-
3417	0	cp	BRD-K64935403	ebelactone-b	Lipase inhibitor	-
3418	0	cp	BRD-K13087974	4,5-dianilinophthalimide	EGFR inhibitor	-
3419	0	cp	BRD-A98283014	calmidazolium	Calcium channel blocker	-
3420	0	cp	BRD-K32610195	androstenedione	Cytochrome P450 inhibitor	-
3421	0	cp	BRD-K43880410	pregnenolone	glutamate receptor modulator	-
3422	0	cp	BRD-K13927029	retinol	Retinoid receptor ligand	-
3423	0	cp	BRD-K94294671	OSI-027	MTOR inhibitor	-
3424	0	cp	BRD-K05977823	tenovins	SIRT inhibitor	-
3425	0	cp	BRD-K39944607	ochratoxin-a	Phenylalanyl tRNA synthetase inhibitor	-
3426	0	cp	BRD-K04923131	GSK-3-inhibitor-IX	Glycogen synthase kinase inhibitor	-
3427	0	cp	BRD-K22631935	neurodazine	Neurogenesis of non-pluripotent C2C12 myoblast inducer	-
3428	0	cp	BRD-U86922168	QL-XII-47	BTK inhibitor	-
3429	0	cp	BRD-U33728988	QL-X-138	MTOR inhibitor	-
3430	0	cp	BRD-U25771771	WZ-4-145	EGFR inhibitor	-
3431	0	cp	BRD-K98490050	amsacrine	Topoisomerase inhibitor	-
3432	0	cp	BRD-K96720755	relcovaptan	Vasopressin receptor antagonist	-
3433	0	cp	BRD-K96402602	farnesylthiotriazole	PPMTase inhibitor	-
3434	0	cp	BRD-K95992530	Cyclo-[Arg-Gly-Asp-D-Phe-Val]	integrin antagonist	-
3435	0	cp	BRD-K95851186	CGP-13501	GABA receptor modulator	-
3436	0	cp	BRD-K95435023	PHA-665752	c-Met inhibitor	-
3437	0	cp	BRD-K94920105	DR-2313	PARP inhibitor	-
3438	0	cp	BRD-K94832621	Y-134	Estrogen receptor antagonist	-
3439	0	cp	BRD-K94270326	ecopipam	Dopamine receptor antagonist	-
3440	0	cp	BRD-K93280214	gabazine	GABA receptor antagonist	-
3441	0	cp	BRD-K92731339	perindopril	ACE inhibitor	-
3442	0	cp	BRD-K92138166	mammea-a	other antibiotic	-
3443	0	cp	BRD-K87510569	RS-504393	CC chemokine receptor antagonist	-
3444	0	cp	BRD-K86727142	embelin	HCV inhibitor	-
3445	0	cp	BRD-K85383046	IAA-94	Chloride channel blocker	-
3446	0	cp	BRD-K82941592	rosuvastatin	HMGCR inhibitor	-
3447	0	cp	BRD-K82865713	prostaglandin-b2	cAMP inhibitor	-
3448	0	cp	BRD-K82561139	ricinine	Casein kinase inhibitor	-
3449	0	cp	BRD-K82484965	carmoxirole	Dopamine receptor agonist	-
3450	0	cp	BRD-K80348542	cephaeline	Protein synthesis inhibitor	-
3451	0	cp	BRD-K76805682	SB-415286	Glycogen synthase kinase inhibitor	-
3452	0	cp	BRD-K72222507	quinapril	ACE inhibitor	-
3453	0	cp	BRD-K71266197	PSB-06126	NTPDase inhibitor	-
3454	0	cp	BRD-K70505054	ranitidine	Histamine receptor antagonist	-
3455	0	cp	BRD-K69837166	trap-101	Nociceptin/orphanin FQ (NOP) receptor antagonist	-
3456	0	cp	BRD-K68873215	phosphodiesterase-V-inhibitor-II	Phosphodiesterase inhibitor	-
3457	0	cp	BRD-K68174511	torin-2	MTOR inhibitor	-
3458	0	cp	BRD-K67445247	flurofamide	Urease inhibitor	-
3459	0	cp	BRD-K67100011	pivmecillinam	Bacterial cell wall synthesis inhibitor	-
3460	0	cp	BRD-K66296774	fluvastatin	HMGCR inhibitor	-
3461	0	cp	BRD-K65417056	meprylcaine	Local anesthetic	-
3462	0	cp	BRD-K64614248	salicin	Anti-inflammatory	-
3463	0	cp	BRD-K64514229	toltrazuril	Antiprotozoal	-
3464	0	cp	BRD-K63504947	semaxanib	VEGFR inhibitor	-
3465	0	cp	BRD-K59753853	MDL-29951	Glutamate receptor antagonist	-
3466	0	cp	BRD-K59331372	SB-366791	TRPV antagonist	-
3467	0	cp	BRD-K56047318	RHC-80267	Triacylglycerol lipase inhibitor	-
3468	0	cp	BRD-K54771420	glycocholic-acid	Cholesterol inhibitor	-
3469	0	cp	BRD-K54210043	NS-1619	Calcium channel activator	-
3470	0	cp	BRD-K52075715	oxibendazole	Tubulin inhibitor	-
3471	0	cp	BRD-K49519092	immethridine	Histamine receptor agonist	-
3472	0	cp	BRD-K47869605	podophyllotoxin	Microtubule inhibitor	-
3473	0	cp	BRD-K47717570	NBQX	Glutamate receptor antagonist	-
3474	0	cp	BRD-K46384212	o-3M3FBS	phospholipase activator	-
3475	0	cp	BRD-K46317332	proadifen	Nitric oxide synthase inhibitor	-
3476	0	cp	BRD-K46018455	bezafibrate	PPAR receptor agonist	-
3477	0	cp	BRD-K45988865	tetramethylsilane	Internal standard for NMR spectroscopy	-
3478	0	cp	BRD-K45296539	ZD-7114	Adrenergic receptor agonist	-
3479	0	cp	BRD-K43068349	AMG-9810	TRPV antagonist	-
3480	0	cp	BRD-K42500029	CGP-57380	MAP kinase inhibitor	-
3481	0	cp	BRD-K41337261	ZM-306416	ABL inhibitor	-
3482	0	cp	BRD-K40887525	ritanserin	Serotonin receptor antagonist	-
3483	0	cp	BRD-K38323065	phenacetin	Cyclooxygenase inhibitor	-
3484	0	cp	BRD-K38055836	etamivan	Respiratory stimulant	-
3485	0	cp	BRD-K38003476	clocortolone	Glucocorticoid receptor agonist	-
3486	0	cp	BRD-K37792168	denbufylline	Phosphodiesterase inhibitor	-
3487	0	cp	BRD-K37691127	hinokitiol	Tyrosinase inhibitor	-
3488	0	cp	BRD-K37312348	kenpaullone	CDK inhibitor	-
3489	0	cp	BRD-K34995470	SU-1498	VEGFR inhibitor	-
3490	0	cp	BRD-K34330170	rotenonic-acid	Retinoid receptor antagonist	-
3491	0	cp	BRD-K32584078	BML-257	AKT inhibitor	-
3492	0	cp	BRD-K31912990	CGP-71683	Neuropeptide receptor antagonist	-
3493	0	cp	BRD-K31054881	BMY-7378	Adrenergic receptor antagonist	-
3494	0	cp	BRD-K30296925	flavokavain-b	Antineoplastic	-
3495	0	cp	BRD-K30020243	aliskiren	Antihypertensive	-
3496	0	cp	BRD-K28863208	PNU-282987	Cholinergic receptor agonist	-
3497	0	cp	BRD-K28137194	loreclezole	GABA receptor agonist	-
3498	0	cp	BRD-K26160755	RS-45041-190	Imidazoline receptor agonist	-
3499	0	cp	BRD-K22010301	JLK-6	Gamma secretase inhibitor	-
3500	0	cp	BRD-K21853356	RG-14620	EGFR inhibitor	-
3501	0	cp	BRD-K19309090	SR-95639A	Acetylcholine receptor agonist	-
3502	0	cp	BRD-K18742343	H-8	PKA inhibitor	-
3503	0	cp	BRD-K17705806	JTC-801	Opioid receptor antagonist	-
3504	0	cp	BRD-K16664969	GTP-14564	FLT3 inhibitor	-
3505	0	cp	BRD-K15164005	apoptosis-activator-II	Carboxylesterase inhibitor	-
3506	0	cp	BRD-K14920963	erythrosine	Coloring agent	-
3507	0	cp	BRD-K14221570	benzopurpurin-4b	HIV entry inhibitor	-
3508	0	cp	BRD-K12219985	glipizide	Sulfonylurea	-
3509	0	cp	BRD-K12079898	PD-160170	Neuropeptide receptor antagonist	-
3510	0	cp	BRD-K10065684	dantron	Laxative	-
3511	0	cp	BRD-K10042277	desmethylclozapine	Acetylcholine receptor agonist	-
3512	0	cp	BRD-K09631521	thiotepa	Cytochrome P450 inhibitor	-
3513	0	cp	BRD-K06147391	telenzepine	Acetylcholine receptor antagonist	-
3514	0	cp	BRD-K05528470	L-745870	Dopamine receptor antagonist	-
3515	0	cp	BRD-K05181463	L-741626	Dopamine receptor antagonist	-
3516	0	cp	BRD-K03670461	tyrphostin-AG-82	EGFR inhibitor	-
3517	0	cp	BRD-K03109492	NSC-663284	CDC inhibitor	-
3518	0	cp	BRD-K01436366	XMD-1150	Leucine rich repeat kinase inhibitor	-
3519	0	cp	BRD-A96882008	L-732138	Tachykinin antagonist	-
3520	0	cp	BRD-A95096829	PNU-96415E	Dopamine receptor antagonist	-
3521	0	cp	BRD-A94709349	metaxalone	Muscle relaxant	-
3522	0	cp	BRD-A94413429	NTNCB	Neuropeptide receptor antagonist	-
3523	0	cp	BRD-A90131694	alclometasone	Glucocorticoid receptor agonist	-
3524	0	cp	BRD-A89672324	CGP-55845	GABA receptor antagonist	-
3525	0	cp	BRD-A83326220	brazilin	Nitric oxide production inhibitor	-
3526	0	cp	BRD-A82590476	SDZ-NKT-343	Tachykinin antagonist	-
3527	0	cp	BRD-A80641450	FR-139317	Endothelin receptor antagonist	-
3528	0	cp	BRD-A77349281	RK-682	Tyrosine phosphatase inhibitor	-
3529	0	cp	BRD-A76093993	cromakalim	Potassium channel activator	-
3530	0	cp	BRD-A75478957	PD-166793	Metalloproteinase inhibitor	-
3531	0	cp	BRD-A75455249	kavain	Calcium channel modulator	-
3532	0	cp	BRD-A70649075	sulconazole	Sterol demethylase inhibitor	-
3533	0	cp	BRD-A68930007	ouabain	ATPase inhibitor	-
3534	0	cp	BRD-A68929948	DAPT-GSI-IX	Gamma secretase inhibitor	-
3535	0	cp	BRD-A68723818	brompheniramine	Histamine receptor antagonist	-
3536	0	cp	BRD-A64227845	SKF-77434	Dopamine receptor agonist	-
3537	0	cp	BRD-A63546914	RO-04-5595	Glutamate receptor antagonist	-
3538	0	cp	BRD-A58564983	selamectin	Nematocide	-
3539	0	cp	BRD-A58157837	butabindide	Tripeptidyl peptidase inhibitor	-
3540	0	cp	BRD-A55913614	primaquine	Antimalarial	-
3541	0	cp	BRD-A53131506	epitestosterone	Inactive testosterone analog	-
3542	0	cp	BRD-A51820102	econazole	Bacterial cell wall synthesis inhibitor	-
3543	0	cp	BRD-A50675702	fipronil	GABA gated chloride channel blocker	-
3544	0	cp	BRD-A49765801	fludroxycortide	Glucocorticoid receptor agonist	-
3545	0	cp	BRD-A48720949	testosterone	androgen receptor agonist	-
3546	0	cp	BRD-A48570745	ivermectin	GABA receptor agonist	-
3547	0	cp	BRD-A46393198	tetramisole	Immunostimulant	-
3548	0	cp	BRD-A41995253	brucine	Glycine receptor antagonist	-
3549	0	cp	BRD-A41722204	sulmazole	Adenosine receptor antagonist	-
3550	0	cp	BRD-A39969961	eplerenone	Cytochrome P450 inhibitor	-
3551	0	cp	BRD-A35912562	pregnenolone	Glutamate receptor modulator	-
3552	0	cp	BRD-A35511923	L-803087	Somatostatin receptor agonist	-
3553	0	cp	BRD-A34751532	homosalate	HSP inducer	-
3554	0	cp	BRD-A34205397	suloctidil	Adrenergic receptor antagonist	-
3555	0	cp	BRD-A33447119	oxfendazole	Anthelmintic	-
3556	0	cp	BRD-A31195449	TCB2	Serotonin receptor agonist	-
3557	0	cp	BRD-A29437505	RWJ-21757	TLR agonist	-
3558	0	cp	BRD-A28746609	paclitaxel	Tubulin inhibitor	-
3559	0	cp	BRD-A26095496	clobetasol	Glucocorticoid receptor agonist	-
3560	0	cp	BRD-A22684332	procaterol	Adrenergic receptor agonist	-
3561	0	cp	BRD-A19661776	mianserin	Serotonin receptor antagonist	-
3562	0	cp	BRD-A18579359	wiskostatin	Neural Wiskott-Aldrich syndrome protein inhibitor	-
3563	0	cp	BRD-A17428743	BW-723C86	Serotonin receptor agonist	-
3564	0	cp	BRD-A17411484	carprofen	Cyclooxygenase inhibitor	-
3565	0	cp	BRD-A11678676	wortmannin	PI3K inhibitor	-
3566	0	cp	BRD-A10420615	cyclopiazonic-acid	ATPase inhibitor	-
3567	0	cp	BRD-K46435977	valaciclovir	DNA polymerase inhibitor	-
3568	0	cp	BRD-K73196317	urapidil	Adrenergic receptor antagonist	-
3569	0	cp	BRD-K04196797	oxcarbazepine	Sodium channel blocker	-
3570	0	cp	BRD-K60160658	tiagabine	GABA uptake inhibitor	-
3571	0	cp	BRD-K73999723	telmisartan	Angiotensin receptor antagonist	-
3572	0	cp	BRD-K21806131	tegaserod	Serotonin receptor partial agonist	-
3573	0	cp	BRD-K62374253	rufloxacin	Bacterial DNA gyrase inhibitor	-
3574	0	cp	BRD-K81855038	roxatidine	Histamine receptor antagonist	-
3575	0	cp	BRD-K50938786	ropivacaine	Sodium channel blocker	-
3576	0	cp	BRD-A27489425	rolitetracycline	Bacterial 30S ribosomal subunit inhibitor	-
3577	0	cp	BRD-K30563334	rifabutin	Protein synthesis inhibitor	-
3578	0	cp	BRD-A56245458	reichstein	Androgen receptor antagonist	-
3579	0	cp	BRD-K64994968	progesterone	Progesterone receptor agonist	-
3580	0	cp	BRD-K66412701	pazufloxacin	Topoisomerase inhibitor	-
3581	0	cp	BRD-K13800121	parecoxib	Cyclooxygenase inhibitor	-
3582	0	cp	BRD-A84134924	pancuronium	Acetylcholine receptor antagonist	-
3583	0	cp	BRD-K23369905	oxiconazole	Bacterial cell wall synthesis inhibitor	-
3584	0	cp	BRD-K25310650	ormetoprim	Bacterial antifolate	-
3585	0	cp	BRD-K67637637	olopatadine	Histamine receptor antagonist	-
3586	0	cp	BRD-K05350981	oligomycin-c	ATPase inhibitor	-
3587	0	cp	BRD-K12102668	nialamide	Monoamine oxidase inhibitor	-
3588	0	cp	BRD-K88679075	methandriol	Androgenic steroid	-
3589	0	cp	BRD-K01612348	meropenem	Bacterial cell wall synthesis inhibitor	-
3590	0	cp	BRD-K41051431	mecillinam	Bacterial cell wall synthesis inhibitor	-
3591	0	cp	BRD-A43082555	loxoprofen	Cyclooxygenase inhibitor	-
3592	0	cp	BRD-A11990600	lorazepam	Benzodiazepine receptor agonist	-
3593	0	cp	BRD-K82795137	loratadine	Histamine receptor antagonist	-
3594	0	cp	BRD-A49172652	lansoprazole	ATPase inhibitor	-
3595	0	cp	BRD-K30097969	pitavastatin	HMGCR inhibitor	-
3596	0	cp	BRD-A93659613	GR-89696	Opioid receptor agonist	-
3597	0	cp	BRD-K34776109	glimepiride	Insulin secretagogue	-
3598	0	cp	BRD-K99447003	enalaprilat	ACE inhibitor	-
3599	0	cp	BRD-K28029915	dolasetron	Serotonin receptor antagonist	-
3600	0	cp	BRD-K63265447	docetaxel	Tubulin inhibitor	-
3601	0	cp	BRD-K73589401	corticosterone	mineralocorticoid receptor agonist	-
3602	0	cp	BRD-A87387433	cefpodoxime	Bacterial cell wall synthesis inhibitor	-
3603	0	cp	BRD-K52735702	cefdinir	Bacterial cell wall synthesis inhibitor	-
3604	0	cp	BRD-M47937986	cefatrizine	Bacterial cell wall synthesis inhibitor	-
3605	0	cp	BRD-A29485665	bicalutamide	Androgen receptor antagonist	-
3606	0	cp	BRD-K41410256	balsalazide	Cyclooxygenase inhibitor	-
3607	0	cp	BRD-K29530284	amlexanox	Histamine receptor modulator	-
3608	0	cp	BRD-K32398298	alprazolam	Benzodiazepine receptor agonist	-
3609	0	cp	BRD-A59985574	topotecan	Topoisomerase inhibitor	-
3610	0	cp	BRD-K48935217	epothilone	Microtubule inhibitor	-
3611	0	cp	BRD-K51967704	BIIB021	HSP inhibitor	-
3612	0	cp	BRD-K24681473	YM-155	Survivin inhibitor	-
3613	0	cp	BRD-K07881437	danusertib	Aurora kinase inhibitor	-
3614	0	cp	BRD-K63068307	ZSTK-474	PI3K inhibitor	-
3615	0	cp	BRD-A77050075	heraclenol	Vitamin K antagonist	-
3616	0	cp	BRD-K92428232	GSK-461364	PLK inhibitor	-
3617	0	cp	BRD-A10523515	GSK-429286A	Rho associated kinase inhibitor	-
3618	0	cp	BRD-K50140147	NVP-TAE684	ALK inhibitor	-
3619	0	cp	BRD-K49328571	dasatinib	BCR-ABL kinase inhibitor	-
3620	0	cp	BRD-K59369769	tozasertib	Aurora kinase inhibitor	-
3621	0	cp	BRD-K15402119	huperzine-a	Acetylcholinesterase inhibitor	-
3622	0	cp	BRD-K14791739	fluticasone	Glucocorticoid receptor agonist	-
3623	0	cp	BRD-A00520476	otenzepad	Acetylcholine receptor antagonist	-
3624	0	cp	BRD-K82143716	flucytosine	Antifungal	-
3625	0	cp	BRD-K34437622	BRD-K34437622	Thymidylate synthase inhibitor	-
3626	0	cp	BRD-K28849549	mesalazine	Cyclooxygenase inhibitor	-
3627	0	cp	BRD-K74133369	oligomycin-a	ATP synthase inhibitor	-
3628	0	cp	BRD-K57179821	crotamiton	Antipruritic	-
3629	0	cp	BRD-K07237224	moclobemide	Monoamine oxidase inhibitor	-
3630	0	cp	BRD-K06878038	deferiprone	Chelating agent	-
3631	0	cp	BRD-A45664787	iloprost	Platelet aggregation inhibitor	-
3632	0	cp	BRD-K66896231	BRD-K66896231	Acetylcholinesterase inhibitor	-
3633	0	cp	BRD-K15592317	CP466722	ATM kinase inhibitor	-
3634	0	cp	BRD-K40619305	larixinic-acid	Compound that interacts with metal centers	-
3635	0	cp	BRD-A70083328	secnidazole	Acetylcholinesterase inhibitor	-
3636	0	cp	BRD-K97752965	nicorandil	Nitric oxide donor	-
3637	0	cp	BRD-K65910366	KUC103904N	-666	-
3638	0	cp	BRD-K48115423	2-(4-methoxybenzylthio)-6-methylpyrimidin-4-ol	Matrix metalloprotease inhibitor	-
3639	0	cp	BRD-K22828899	TUL-XXI039	Serine/threonine kinase inhibitor	-
3640	0	cp	BRD-K22096725	ALW-II-49-7	Ephrin inhibitor	-
3641	0	cp	BRD-K13810148	givinostat	HDAC inhibitor	-
3642	0	cp	BRD-A71009679	KUC103420N	-666	-
3643	0	cp	BRD-K88304388	dextrorphan	Glutamate receptor antagonist	-
3644	0	cp	BRD-A01320529	salmeterol	Adrenergic receptor agonist	-
3645	0	cp	BRD-A74500471	ethambutol	Bacterial cell wall synthesis inhibitor	-
3646	0	cp	BRD-K05673000	dicloxacillin	Bacterial cell wall synthesis inhibitor	-
3647	0	cp	BRD-K74501079	azithromycin	Bacterial 50S ribosomal subunit inhibitor	-
3648	0	cp	BRD-K59633790	VU-0420363-1	SARS coronavirus 3C-like protease inhibitor	-
3649	0	cp	BRD-K55703048	latrepirdine	Glutamate receptor antagonist	-
3650	0	cp	BRD-K36153907	KU-C103885	Cystic fibrosis transmembrane conductance regulator inhibitor	-
3651	0	cp	BRD-A81402010	KU-C103443N	CDC inhibitor	-
3652	0	cp	BRD-K32501161	vanoxerine	Dopamine uptake inhibitor	-
3653	0	cp	BRD-K08219523	5-nonyloxytryptamine	Serotonin receptor agonist	-
3654	0	cp	BRD-K30649484	mafenide	Carbonic anhydrase inhibitor	-
3655	0	cp	BRD-A71657825	2-(biphenyl-4-ylsulfonamido)pentanedioic-acid	Matrix metalloprotease inhibitor	-
3656	0	cp	BRD-A13084692	troglitazone	Insulin sensitizer	-
3657	0	cp	BRD-A75517195	thiazolopyrimidine	CDC inhibitor	-
3658	0	cp	BRD-A58048407	nimodipine	Calcium channel blocker	-
3659	0	cp	BRD-A76279427	myriocin	Serine palmitoyltransferase inhibitor	-
3660	0	cp	BRD-K82135108	elesclomol	Oxidative stress inducer	-
3661	0	cp	BRD-A85860691	chaetocin	Histone lysine methyltransferase inhibitor	-
3662	0	cp	BRD-A47829399	artesunate	DNA synthesis inhibitor	-
3663	0	cp	BRD-K57011718	UK-356618	Metalloproteinase inhibitor	-
3664	0	cp	BRD-K08417745	SID-26681509	Cathepsin inhibitor	-
3665	0	cp	BRD-K03816923	rottlerin	MAP kinase inhibitor	-
3666	0	cp	BRD-K21672174	RO-28-1675	Glucokinase activator	-
3667	0	cp	BRD-K11853856	PJ-34	PARP inhibitor	-
3668	0	cp	BRD-K67868012	PI-103	MTOR inhibitor	-
3669	0	cp	BRD-A19633847	perhexiline	Carnitine palmitoyltransferase inhibitor	-
3670	0	cp	BRD-K36324071	NF-449	Purinergic receptor antagonist	-
3671	0	cp	BRD-K16406336	methylene-blue	Guanylyl cyclase inhibitor	-
3672	0	cp	BRD-A14395271	mesoridazine	Dopamine receptor antagonist	-
3673	0	cp	BRD-K67566344	KU-0063794	MTOR inhibitor	-
3674	0	cp	BRD-K45446451	JZL-184	Monoacylglucerol lipase inhibitor	-
3675	0	cp	BRD-K28307902	flutamide	Androgen receptor antagonist	-
3676	0	cp	BRD-K75532464	FTI-276	Farnesyltransferase inhibitor	-
3677	0	cp	BRD-A68631409	evodiamine	ATPase inhibitor	-
3678	0	cp	BRD-K05653692	DL-PDMP	Glucosyltransferase inhibitor	-
3679	0	cp	BRD-K02950022	BMS-299897	Gamma secretase inhibitor	-
3680	0	cp	BRD-K64890080	BI-2536	PLK inhibitor	-
3681	0	cp	BRD-K00615600	AG-14361	PARP inhibitor	-
3682	0	cp	BRD-K82746043	navitoclax	BCL inhibitor	-
3683	0	cp	BRD-K14696368	9-methyl-5H-6-thia-4,5-diaza-chrysene-6,6-dioxide	NFkB pathway inhibitor	-
3684	0	cp	BRD-K99696746	fatostatin	SREBP inhibitor	-
3685	0	cp	BRD-K96354014	nifedipine	Calcium channel blocker	-
3686	0	cp	BRD-K92301463	16,16-dimethylprostaglandin-e2	Prostanoid receptor agonist	-
3687	0	cp	BRD-K66792149	quinoclamine	Algicide	-
3688	0	cp	BRD-K53414658	tivozanib	VEGFR inhibitor	-
3689	0	cp	BRD-K36927236	glibenclamide	Sulfonylurea	-
3690	0	cp	BRD-K28907958	CD-437	Retinoid receptor agonist	-
3691	0	cp	BRD-K26664453	cytochalasin-b	Microtubule inhibitor	-
3692	0	cp	BRD-K17140735	SCH-79797	Proteasome inhibitor	-
3693	0	cp	BRD-K12184916	dactolisib	MTOR inhibitor	-
3694	0	cp	BRD-A36630025	SN-38	Topoisomerase inhibitor	-
3695	0	cp	BRD-A18763547	BAX-channel-blocker	Cytochrome C release inhibitor	-
3696	0	cp	BRD-A11135865	nor-binaltorphimine	Opioid receptor antagonist	-
3697	0	cp	BRD-A19500257	geldanamycin	HSP inhibitor	-
3698	0	cp	BRD-A39268308	epibatidine	Acetylcholine receptor agonist	-
3699	0	cp	BRD-K55430733	WAY-629	Serotonin receptor agonist	-
3700	0	cp	BRD-A62021152	WAY-161503	Serotonin receptor agonist	-
3701	0	cp	BRD-K95655893	MAZ-51	VEGFR inhibitor	-
3702	0	cp	BRD-K81376179	TCS-359	FLT3 inhibitor	-
3703	0	cp	BRD-A81772229	simvastatin	HMGCR inhibitor	-
3704	0	cp	BRD-A54596827	solifenacin	Acetylcholine receptor antagonist	-
3705	0	cp	BRD-K91904471	SD-169	p38 MAPK inhibitor	-
3706	0	cp	BRD-K52512893	SC-19220	Prostanoid receptor antagonist	-
3707	0	cp	BRD-K27141178	SB-203186	Serotonin receptor antagonist	-
3708	0	cp	BRD-K58299615	RO-90-7501	Beta amyloid inhibitor	-
3709	0	cp	BRD-A92585442	RU-28318	Cytochrome P450 inhibitor	-
3710	0	cp	BRD-K83063356	RS-102895	CCR antagonist	-
3711	0	cp	BRD-A54490543	pirlindole	Monoamine oxidase inhibitor	-
3712	0	cp	BRD-K38251852	paxilline	Potassium channel blocker	-
3713	0	cp	BRD-A44448661	pentobarbital	Barbiturate antiepileptic	-
3714	0	cp	BRD-K48735772	PD-158780	EGFR inhibitor	-
3715	0	cp	BRD-K31987754	oleylethanolamide	Cannabinoid receptor agonist	-
3716	0	cp	BRD-K02953697	naringin	Cytochrome P450 inhibitor	-
3717	0	cp	BRD-A45543382	metrizamide	Radiopaque medium	-
3718	0	cp	BRD-A33711280	metixene	Acetylcholine receptor antagonist	-
3719	0	cp	BRD-A30435184	metergoline	Dopamine receptor agonist	-
3720	0	cp	BRD-K68402494	ML-9	Myosin light chain kinase inhibitor	-
3721	0	cp	BRD-A02189320	met-leu-phe	-666	-
3722	0	cp	BRD-K27305650	LY-294002	MTOR inhibitor	-
3723	0	cp	BRD-K95899059	LY-344864	Serotonin receptor agonist	-
3724	0	cp	BRD-K88849294	lobaric-acid	Tyrosine phosphatase inhibitor	-
3725	0	cp	BRD-A90799790	isradipine	Calcium channel blocker	-
3726	0	cp	BRD-A95869247	indapamide	Thiazide diuretic	-
3727	0	cp	BRD-K38436528	imipramine	Norepinephrine reuptake inhibitor	-
3728	0	cp	BRD-A78942461	ICI-118551	Adrenergic receptor antagonist	-
3729	0	cp	BRD-K35377380	I-OMe-AG-538	IGF-1 inhibitor	-
3730	0	cp	BRD-K09991945	GSK-3-inhibitor-II	PKC inhibitor	-
3731	0	cp	BRD-A38749782	fludrocortisone	Glucocorticoid receptor agonist	-
3732	0	cp	BRD-K61951118	FG-7142	GABA benzodiazepine site receptor inverse agonist	-
3733	0	cp	BRD-A09925278	etilefrine	Adrenergic receptor agonist	-
3734	0	cp	BRD-A98431941	ephedrine	Adrenergic receptor agonist	-
3735	0	cp	BRD-K47192521	icosapent	Platelet aggregation inhibitor	-
3736	0	cp	BRD-K93441486	diphemanil	Acetylcholine receptor antagonist	-
3737	0	cp	BRD-K42095107	daidzein	Estrogen receptor agonist	-
3738	0	cp	BRD-K99922388	DPO-1	Potassium channel blocker	-
3739	0	cp	BRD-K82577285	dipropyl-dopamine	Dopamine receptor agonist	-
3740	0	cp	BRD-A02713983	dihydrodeoxygedunin	Growth factor receptor activator	-
3741	0	cp	BRD-A65440446	cimaterol	Adrenergic receptor agonist	-
3742	0	cp	BRD-K32828673	chelidonine	Tubulin inhibitor	-
3743	0	cp	BRD-K56429665	calcipotriol	Vitamin D receptor agonist	-
3744	0	cp	BRD-K49049886	CGS-15943	Adenosine receptor antagonist	-
3745	0	cp	BRD-A56020723	CA-074-Me	Cathepsin inhibitor	-
3746	0	cp	BRD-K56115039	BU-226	Imidazoline receptor ligand	-
3747	0	cp	BRD-K41445866	alfaxalone	Chloride channel agonist	-
3748	0	cp	BRD-K93080877	Ala-Ala-Phe-CMK	Tripeptidyl peptidase inhibitor	-
3749	0	cp	BRD-K51223576	AG-99	Tyrosine kinase inhibitor	-
5730	0	cp	BRD-K48168960	propylthiouracil	Thyroid peroxidase inhibitor	-
5731	0	cp	BRD-K55930204	phenytoin	Hydantoin antiepileptic	-
5732	0	cp	BRD-K72703948	ZM-447439	Aurora kinase inhibitor	-
5733	0	cp	BRD-K24994810	androstenol	GABA receptor modulator	-
5734	0	cp	BRD-K32836707	CAY-10577	Casein kinase inhibitor	-
5735	0	cp	BRD-K50387473	XMD-892	MAP kinase inhibitor	-
5736	0	cp	BRD-K15108141	gemcitabine	Ribonucleotide reductase inhibitor	-
5737	0	cp	BRD-A25004090	erastin	Ion channel antagonist	-
5738	0	cp	BRD-K67844266	MLN-4924	Nedd activating enzyme inhibitor	-
5739	0	cp	BRD-K78126613	menadione	Mitochondrial DNA polymerase inhibitor	-
5740	0	cp	BRD-K07303502	arachidonyl-trifluoro-methane	Cytosolic phospholipase inhibitor	-
5741	0	cp	BRD-K00317371	RITA	MDM inhibitor	-
5742	0	cp	BRD-K88560311	rucaparib	PARP inhibitor	-
2389	1.37	cp	BRD-K88789588	letrozole	Aromatase inhibitor	-
2387	1.64	cp	BRD-K54314721	zolmitriptan	Serotonin receptor agonist	-
2385	1.74	cp	BRD-K21283037	riluzole	Glutamate inhibitor	-
2384	1.84	cp	BRD-K92817986	BJM-CSC-19	MEK inhibitor	-
2383	2.07	cp	BRD-K55591206	epigallocatechin	Nitric oxide synthase inhibitor	-
2381	2.47	cp	BRD-K90789829	nefazodone	Adrenergic inhibitor	-
2380	2.7	cp	BRD-K39915878	loxapine	Dopamine receptor antagonist	-
2377	3.71	cp	BRD-A36217750	sulfinpyrazone	Uricosuric blocker	-
2375	3.88	cp	BRD-K19227686	phenolphthalein	Indicator dye	-
2372	4.06	cp	BRD-K61217870	n-(3-acetamidophenyl)-3-chlorobenzamide	Glutamate receptor antagonist	-
2371	4.12	cp	BRD-K68867920	quetiapine	Dopamine receptor antagonist	-
2369	4.34	cp	BRD-K53523901	arctigenin	MEK inhibitor	-
2368	4.43	cp	BRD-K65786282	CGP-7930	GABA receptor modulator	-
2367	4.86	cp	BRD-A22256192	terazosin	Adrenergic receptor antagonist	-
2366	4.91	cp	BRD-K60038276	irbesartan	Angiotensin receptor antagonist	-
2365	4.94	cp	BRD-K15715913	fluperlapine	Serotonin receptor antagonist	-
2364	5.04	cp	BRD-K18574842	nafcillin	Bacterial cell wall synthesis inhibitor	-
2362	5.33	cp	BRD-K29359156	ebselen	H+/K+-ATPase inhibitor	-
2361	5.74	cp	BRD-K73589491	nizatidine	Histamine receptor antagonist	-
2360	5.75	cp	BRD-K03842655	penitrem-a	Potassium channel blocker	-
2359	5.82	cp	BRD-K20482099	rutin	Antioxidant	-
2358	5.97	cp	BRD-A25234499	aminoglutethimide	Glucocorticoid receptor antagonist	-
2355	6.35	cp	BRD-K80431395	triciribine	AKT inhibitor	-
2353	6.45	cp	BRD-K54472332	elvitegravir	HIV integrase inhibitor	-
2352	6.8	cp	BRD-A79981887	midodrine	Adrenergic receptor agonist	-
2350	7.04	cp	BRD-A09533288	verapamil	Calcium channel blocker	-
2349	7.27	cp	BRD-K17796732	JWH-015	Cannabinoid receptor agonist	-
2346	7.82	cp	BRD-K41160163	fenobam	Glutamate receptor antagonist	-
2345	7.88	cp	BRD-A57382968	piroxicam	Cyclooxygenase inhibitor	-
2344	7.94	cp	BRD-K79366068	PSB-069	NTPDase inhibitor	-
2343	7.97	cp	BRD-A39052811	mosapride	Serotonin receptor agonist	-
2342	8	cp	BRD-K00656370	6-aminochrysene	Transferase inhibitor	-
2341	8.18	cp	BRD-K56343971	vemurafenib	RAF inhibitor	-
2340	8.19	cp	BRD-K50938287	sumatriptan	Serotonin receptor agonist	-
2339	8.24	cp	BRD-A73680854	PT-630	Dipeptidyl peptidase inhibitor	-
2337	8.35	cp	BRD-A42759514	ornidazole	Antiprotozoal	-
2336	8.42	cp	BRD-K59597909	phenothiazine	Dopamine receptor antagonist	-
2335	8.52	cp	BRD-A35588707	teniposide	Topoisomerase inhibitor	-
2333	8.94	cp	BRD-K02283807	GR-32191	Thromboxane receptor antagonist	-
2331	9.05	cp	BRD-K12513978	fenbufen	Cyclooxygenase inhibitor	-
2330	9.22	cp	BRD-K83637872	SANT-1	Smoothened receptor antagonist	-
2328	9.29	cp	BRD-K57222227	indometacin	Cyclooxygenase inhibitor	-
2327	9.42	cp	BRD-K97181089	amiloride	Sodium channel blocker	-
2325	9.43	cp	BRD-K83144676	olmesartan	Angiotensin antagonist	-
2326	9.43	cp	BRD-A49160188	donepezil	Acetylcholinesterase inhibitor	-
2324	9.75	cp	BRD-K52662033	lidocaine	Histamine receptor agonist	-
2321	9.83	cp	BRD-A42553870	L-152804	Neuropeptide receptor antagonist	-
2322	9.83	cp	BRD-K18855837	varenicline	Acetylcholine receptor agonist	-
2319	9.96	cp	BRD-A01145011	zebularine	DNA methyltransferase inhibitor	-
2318	9.97	cp	BRD-K66956375	oleoylethanolamide	Cannabinoid receptor agonist	-
2317	10.01	cp	BRD-K35687265	ON-01910	PLK inhibitor	-
2316	10.02	cp	BRD-K59273480	propentofylline	Adenosine reuptake inhibitor	-
2315	10.06	cp	BRD-A55369275	CGP-54626	GABA receptor antagonist	-
2314	10.13	cp	BRD-K76534306	enrofloxacin	Bacterial DNA gyrase inhibitor	-
2313	10.15	cp	BRD-K41260949	valproic-acid	HDAC inhibitor	-
2312	10.21	cp	BRD-A40639672	ketorolac	Cyclooxygenase inhibitor	-
2311	10.34	cp	BRD-K80778372	RO-19-4605	GABA benzodiazepine site receptor inverse agonist	-
2310	10.51	cp	BRD-K18757346	U-46619	Thromboxane receptor agonist	-
2309	10.54	cp	BRD-K45117373	Y-26763	Potassium channel activator	-
2308	10.6	cp	BRD-K06426971	ryuvidine	Histone lysine methyltransferase inhibitor	-
2307	10.65	cp	BRD-A20131130	2',5'-dideoxyadenosine	Adenylyl cyclase inhibitor	-
2304	10.83	cp	BRD-A43940795	tetrahydropalmatine	Serotonin release inhibitor	-
2303	10.94	cp	BRD-A41692738	TGX-221	PI3K inhibitor	-
2302	11.05	cp	BRD-K93658967	aloisine	CDK inhibitor	-
2301	11.07	cp	BRD-K70241288	L-692585	Growth hormone releasing peptide ligand agonist	-
2300	11.09	cp	BRD-A29082194	gitoxigenin	ATPase inhibitor	-
2299	11.12	cp	BRD-K46556543	canrenoic-acid	Mineralocorticoid receptor antagonist	-
2298	11.15	cp	BRD-K63550407	erythromycin	NFkB pathway inhibitor	-
2296	11.16	cp	BRD-K28346421	rifapentine	RNA polymerase inhibitor	-
2297	11.16	cp	BRD-K09186807	KIN001-244	Phosphoinositide dependent kinase inhibitor	-
2295	11.28	cp	BRD-A90311807	cilastatin	Dehydropeptidase inhibitor	-
2293	11.37	cp	BRD-K51313569	palbociclib	CDK inhibitor	-
2292	11.73	cp	BRD-K47278471	diphenhydramine	Histamine receptor antagonist	-
2291	11.75	cp	BRD-K53857191	risperidone	Dopamine receptor antagonist	-
2290	11.76	cp	BRD-K08998509	fananserin	Dopamine receptor antagonist	-
2289	11.92	cp	BRD-K64857848	XMD-885	Leucine rich repeat kinase inhibitor	-
2287	12.08	cp	BRD-K40919711	BAPTA-AM	Potassium channel blocker	-
2286	12.09	cp	BRD-A60197193	amisulpride	Dopamine receptor antagonist	-
2284	12.21	cp	BRD-A44780397	mifepristone	Glucocorticoid receptor antagonist	-
2282	12.34	cp	BRD-K12244279	MEK1-2-inhibitor	MEK inhibitor	-
2278	12.59	cp	BRD-K63606607	bufalin	ATPase inhibitor	-
2277	12.69	cp	BRD-K08252256	diclofenac	Cyclooxygenase inhibitor	-
2275	12.77	cp	BRD-K81209512	AG-494	EGFR inhibitor	-
2274	12.79	cp	BRD-K92015269	GBR-12783	Dopamine uptake inhibitor	-
2273	12.81	cp	BRD-K17415526	tyrphostin-AG-835	Protein tyrosine kinase inhibitor	-
2272	12.9	cp	BRD-K79131256	albendazole	Anthelmintic	-
2271	12.95	cp	BRD-K63430059	methoxsalen	DNA synthesis inhibitor	-
2269	12.98	cp	BRD-K51318897	fenbendazole	Tubulin inhibitor	-
2268	12.99	cp	BRD-K72541103	JAK3-inhibitor-I	JAK inhibitor	-
2267	13.09	cp	BRD-A03216249	mepivacaine	Potassium channel blocker	-
2266	13.15	cp	BRD-K08890269	CO-102862	Sodium channel blocker	-
2265	13.17	cp	BRD-K14693417	cinchonine	P-glycoprotein inhibitor	-
2264	13.44	cp	BRD-K35723520	darinaparsin	Apoptosis stimulant	-
2263	13.48	cp	BRD-A38747044	KU-14R	Imidazoline receptor ligand	-
2261	13.61	cp	BRD-A78360835	cercosporin	Photoactivated toxin	-
2260	13.65	cp	BRD-K19416115	sitagliptin	Dipeptidyl peptidase inhibitor	-
2259	13.82	cp	BRD-K93460210	lamotrigine	Serotonin receptor antagonist	-
2258	13.84	cp	BRD-K73109821	diazoxide	Potassium channel activator	-
2256	14.09	cp	BRD-A24191444	ifenprodil	Adrenergic receptor antagonist	-
2255	14.12	cp	BRD-K06221026	DUP-697	Cyclooxygenase inhibitor	-
2254	14.19	cp	BRD-M00539986	formoterol	Adrenergic receptor agonist	-
2253	14.21	cp	BRD-A84174393	meloxicam	Cyclooxygenase inhibitor	-
2252	14.22	cp	BRD-A17065207	brefeldin-a	Protein synthesis inhibitor	-
2251	14.32	cp	BRD-A24381660	zeranol	Estrogen receptor agonist	-
2250	14.36	cp	BRD-K73838513	cinacalcet	Calcium channel activator	-
2249	14.38	cp	BRD-K09255212	clioquinol	Chelating agent	-
2248	14.4	cp	BRD-K87048468	RS-102221	Serotonin receptor antagonist	-
2247	14.41	cp	BRD-A93206962	L-755507	Adrenergic receptor agonist	-
2246	14.57	cp	BRD-A96485169	EBPC	Aldose reductase inhibitor	-
2244	14.65	cp	BRD-K59574735	ubenimex	Leukotriene inhibitor	-
2245	14.65	cp	BRD-K78599730	manumycin-a	Farnesyltransferase inhibitor	-
2242	14.88	cp	BRD-A29734509	disopyramide	Sodium channel blocker	-
2241	14.91	cp	BRD-A34706053	CGP-12177	Adrenergic receptor agonist	-
2239	14.99	cp	BRD-K09764130	mead-ethanolamide	Cannabinoid receptor agonist	-
2240	14.99	cp	BRD-K00234327	RU-24969	Serotonin receptor agonist	-
2238	15.04	cp	BRD-K70490179	rimcazole	Sigma receptor antagonist	-
2237	15.14	cp	BRD-K83508485	FK-888	Tachykinin antagonist	-
2236	15.16	cp	BRD-K57569181	pentoxifylline	Phosphodiesterase inhibitor	-
2235	15.23	cp	BRD-K94144010	cotinine	Nicotine metabolite	-
2234	15.24	cp	BRD-K82562631	tolmetin	Cyclooxygenase inhibitor	-
2233	15.36	cp	BRD-A86044036	flurbiprofen	Cyclooxygenase inhibitor	-
2232	15.54	cp	BRD-K19605405	ZM-241385	Adenosine receptor antagonist	-
2229	15.6	cp	BRD-K06388322	pramipexole	Dopamine receptor agonist	-
2230	15.6	cp	BRD-K77908580	entinostat	HDAC inhibitor	-
2231	15.6	cp	BRD-K40965114	cyanopindolol	Adrenergic receptor antagonist	-
2226	15.83	cp	BRD-K78692225	leflunomide	Dihydroorotate dehydrogenase inhibitor	-
2220	16.02	cp	BRD-K66093087	FGIN-1-43	Benzodiazepine receptor agonist	-
2219	16.04	cp	BRD-A84389633	tropanyl-3,5-dimethylbenzoate	Serotonin receptor antagonist	-
2218	16.06	cp	BRD-K88759641	EMD-66684	Angiotensin receptor antagonist	-
2217	16.07	cp	BRD-K42142750	retrorsine	Antimitotic	-
2216	16.14	cp	BRD-K96527333	dehydroisoandosterone	GABA receptor modulator	-
2214	16.2	cp	BRD-K18905250	ST-91	Adrenergic receptor agonist	-
2213	16.41	cp	BRD-K21680192	mitoxantrone	Topoisomerase inhibitor	-
2212	16.42	cp	BRD-K44779798	miglitol	Glucosidase inhibitor	-
2210	16.45	cp	BRD-A71459254	cymarin	ATPase inhibitor	-
2211	16.45	cp	BRD-K90027355	spironolactone	Mineralocorticoid receptor antagonist	-
2207	16.76	cp	BRD-K02227374	milnacipran	Serotonin reuptake inhibitor	-
2206	16.86	cp	BRD-A35108200	dexamethasone	Glucocorticoid receptor agonist	-
2205	16.89	cp	BRD-K80325895	eicosadienoic-acid	-666	-
2204	16.92	cp	BRD-K84085265	CG-930	JNK inhibitor	-
2201	17.03	cp	BRD-A42167015	carteolol	Adrenergic receptor antagonist	-
2202	17.03	cp	BRD-K62929068	6-benzylaminopurine	Purinergic receptor activator	-
2200	17.05	cp	BRD-K80672993	M2-PK-activator	-666	-
2199	17.07	cp	BRD-K64451768	GANT-58	GLI antagonist	-
2198	17.13	cp	BRD-A01826957	xanthinol	Vasodilator	-
2197	17.32	cp	BRD-K92093830	doxorubicin	Topoisomerase inhibitor	-
2195	17.47	cp	BRD-K82823804	SA-792987	PKC inhibitor	-
2194	17.49	cp	BRD-K76810206	nicergoline	Adrenergic receptor antagonist	-
2192	17.58	cp	BRD-K92428153	mycophenolate-mofetil	Dehydrogenase inhibitor	-
2191	17.59	cp	BRD-K74305673	IKK-2-inhibitor-V	IKK inhibitor	-
2190	17.7	cp	BRD-K70281171	U-99194	Dopamine receptor antagonist	-
2188	17.74	cp	BRD-K13261168	LY-16350	Dopamine receptor agonist	-
2187	17.75	cp	BRD-K45330754	diethylstilbestrol	Estrogen receptor agonist	-
2186	17.79	cp	BRD-K51302260	KU-C103871	GSP agonist	-
2182	18.05	cp	BRD-A09056319	alfuzosin	Adrenergic receptor antagonist	-
2183	18.05	cp	BRD-K04010869	prostaglandin-a1	HSP inducer	-
2181	18.06	cp	BRD-K88551539	CAY-10585	HIF modulator	-
2180	18.07	cp	BRD-K34014345	naproxol	Anti-inflammatory	-
2179	18.12	cp	BRD-K93918653	quizartinib	FLT3 inhibitor	-
2177	18.28	cp	BRD-K64746805	MBCQ	Phosphodiesterase inhibitor	-
2175	18.42	cp	BRD-K16195444	oxymetazoline	Adrenergic receptor agonist	-
2174	18.6	cp	BRD-K23192422	lestaurtinib	FLT3 inhibitor	-
2172	18.72	cp	BRD-A38030642	cyclosporin-a	Calcineurin inhibitor	-
2171	18.73	cp	BRD-A50737080	CGK-733	ATR kinase inhibitor	-
2170	18.75	cp	BRD-K08206212	entecavir	Reverse transcriptase inhibitor	-
2169	18.77	cp	BRD-K16621777	enobosarm	Androgen receptor modulator	-
2168	18.82	cp	BRD-A72483914	spiroxatrine	Serotonin receptor antagonist	-
2166	18.88	cp	BRD-K89162000	tandutinib	FLT3 inhibitor	-
2165	19.04	cp	BRD-K32696739	noreleagnine	Monoamine oxidase inhibitor	-
2164	19.05	cp	BRD-K15600710	obatoclax	BCL inhibitor	-
2162	19.14	cp	BRD-K53972329	ruxolitinib	JAK inhibitor	-
2161	19.2	cp	BRD-K19894101	MST-312	Telomerase inhibitor	-
2160	19.21	cp	BRD-K00603606	ticlopidine	Purinergic receptor antagonist	-
2158	19.25	cp	BRD-K68332390	ponalrestat	Aldose reductase inhibitor	-
2157	19.3	cp	BRD-A41555725	chlortetracycline	Protein synthesis inhibitor	-
2155	19.34	cp	BRD-K89375097	pirenzepine	Acetylcholine receptor antagonist	-
2154	19.38	cp	BRD-A13807286	HA-14-1	BCL inhibitor	-
2153	19.4	cp	BRD-K19284129	salvinorin-a	Opioid receptor agonist	-
2152	19.45	cp	BRD-K61323504	SB-225002	CC chemokine receptor antagonist	-
2151	19.46	cp	BRD-A17655518	ibuprofen	Cyclooxygenase inhibitor	-
2150	19.48	cp	BRD-K14821540	FCCP	Mitochondrial oxidative phosphorylation uncoupler	-
2149	19.65	cp	BRD-K01902415	pirinixic-acid	PPAR receptor agonist	-
2148	19.67	cp	BRD-A22844106	tenoxicam	Cyclooxygenase inhibitor	-
2145	19.73	cp	BRD-K28296557	AKT-inhibitor-IV	AKT inhibitor	-
2142	19.92	cp	BRD-A30590053	MR-16728	Acetylcholine release enhancer	-
2140	19.99	cp	BRD-A39172021	ampiroxicam	Cyclooxygenase inhibitor	-
2138	20.02	cp	BRD-K36616567	doxepin	Histamine receptor antagonist	-
2137	20.08	cp	BRD-K04430056	7-nitroindazole	nitric oxide synthase inhibitor	-
2136	20.12	cp	BRD-A50764878	MDL-73005EF	Serotonin receptor antagonist	-
2134	20.23	cp	BRD-K47780086	penciclovir	DNA directed DNA polymerase inhibitor	-
2133	20.47	cp	BRD-A74904029	EI-231	Casein kinase inhibitor	-
2132	20.48	cp	BRD-K50660797	epicatechin	Bacterial DNA gyrase inhibitor	-
2131	20.49	cp	BRD-A04352665	maraviroc	CC chemokine receptor antagonist	-
2129	20.59	cp	BRD-K92726801	hydrastinine	Haemostatic agent	-
2128	20.62	cp	BRD-U01690642	acetyl-geranyl-cysteine	Isoprenylated protein methylation inhibitor	-
2127	20.78	cp	BRD-K22947005	dexbrompheniramine	Histamine receptor antagonist	-
2125	20.88	cp	BRD-K14880289	GW-501516	PPAR receptor agonist	-
2124	20.91	cp	BRD-K91370081	anisomycin	DNA synthesis inhibitor	-
2123	20.95	cp	BRD-A31575449	CGP-20712	Adrenergic receptor antagonist	-
2122	20.96	cp	BRD-K81225797	SCH-58261	Adenosine receptor antagonist	-
2121	21	cp	BRD-K57718010	pentylenetetrazol	GABA receptor antagonist	-
2120	21.07	cp	BRD-K51941867	LM-1685	Cyclooxygenase inhibitor	-
2119	21.1	cp	BRD-K04548931	pidorubicine	Topoisomerase inhibitor	-
2118	21.21	cp	BRD-A34255068	rolipram	Phosphodiesterase inhibitor	-
2116	21.24	cp	BRD-K08556791	ethoprop	Acetylcholinesterase inhibitor	-
2114	21.34	cp	BRD-K63343048	orlistat	Lipase inhibitor	-
2113	21.47	cp	BRD-K16485616	mocetinostat	HDAC inhibitor	-
2112	21.51	cp	BRD-K34820100	tebuthiuron	Photosynthesis inhibitor	-
2109	21.6	cp	BRD-K18619710	digoxigenin	Steroid	-
2107	21.66	cp	BRD-K35498378	alrestatin	Aldose reductase inhibitor	-
2106	21.67	cp	BRD-K08554278	bisbenzimide	DNA binding agent	-
2104	21.75	cp	BRD-K06926592	tretinoin	Retinoid receptor agonist	-
2102	21.8	cp	BRD-K68190965	GR-46611	Serotonin receptor agonist	-
2101	21.81	cp	BRD-K90382497	GW-843682X	PLK inhibitor	-
2100	21.84	cp	BRD-A54487287	cortisone	Glucocorticoid receptor agonist	-
2098	21.89	cp	BRD-A96456596	FPL-55712	Leukotriene receptor antagonist	-
2095	21.97	cp	BRD-A36471396	biperiden	Acetylcholine receptor antagonist	-
2092	22.03	cp	BRD-K08502430	angiogenesis-inhibitor	Angiogenesis inhibitor	-
2091	22.14	cp	BRD-K06467078	corynanthine	Adrenergic receptor antagonist	-
2089	22.16	cp	BRD-K14200658	syrosingopine	Vesicular monoamine transporter inhibitor	-
2088	22.19	cp	BRD-K72676686	fluvoxamine	Selective serotonin reuptake inhibitor (SSRI)	-
2086	22.2	cp	BRD-A82371568	clofarabine	Ribonucleoside reductase inhibitor	-
2087	22.2	cp	BRD-K37865504	LY-2183240	FAAH inhibitor	-
2085	22.21	cp	BRD-K06895174	cisapride	Serotonin receptor agonist	-
2084	22.22	cp	BRD-A31007383	SDZ-WAG-994	Adenosine receptor agonist	-
2078	22.36	cp	BRD-K29313308	HDAC3-selective	HDAC inhibitor	-
2076	22.42	cp	BRD-K73982490	BI-78D3	JNK inhibitor	-
2075	22.5	cp	BRD-K63945320	dihydrosamidin	Phospholipase inhibitor	-
2073	22.52	cp	BRD-K18779551	bifemelane	Acetylcholine release stimulant	-
2072	22.62	cp	BRD-K11927976	ER-27319	Mediator release inhibitor	-
2071	22.68	cp	BRD-A94756469	digoxin	ATPase inhibitor	-
2070	22.71	cp	BRD-K18059238	gamma-linolenic-acid	Cyclooxygenase inhibitor	-
2066	22.89	cp	BRD-K09635134	l-erythro-MAPP	negative control for D-erythro-MAPP	-
2065	22.93	cp	BRD-K76723084	isotretinoin	Retinoid receptor agonist	-
2064	22.94	cp	BRD-K41996876	tyrphostin-1	EGFR inhibitor	-
2062	23.11	cp	BRD-K65639003	icariin	Phosphodiesterase inhibitor	-
2061	23.16	cp	BRD-A01643550	prednisolone	Glucocorticoid receptor agonist	-
2060	23.24	cp	BRD-A16332958	modafinil	Adrenergic receptor agonist	-
2058	23.26	cp	BRD-K93618743	ipriflavone	Bone resorption inhibitor	-
2057	23.33	cp	BRD-K46068882	eugenitol	Bacterial quorum sensing inhibitor	-
2055	23.41	cp	BRD-A67981824	cefotaxime	Bacterial cell wall synthesis inhibitor	-
2052	23.46	cp	BRD-K96778649	tyrphostin-47	EGFR inhibitor	-
2048	23.71	cp	BRD-A71262238	nafadotride	Dopamine receptor antagonist	-
2046	23.75	cp	BRD-A81233518	glycopyrrolate	Acetylcholine receptor antagonist	-
2045	23.88	cp	BRD-K27351809	nomegestrol	Progesterone receptor agonist	-
2041	24.02	cp	BRD-K35559145	levomepromazine	Dopamine receptor antagonist	-
2038	24.06	cp	BRD-K31283835	tofacitinib	JAK inhibitor	-
2037	24.15	cp	BRD-K00662280	CL-218872	GABA receptor agonist	-
2036	24.25	cp	BRD-K02581333	protein-tyrosine-phosphatase-inhibitor-IV	Tyrosine phosphatase inhibitor	-
2035	24.28	cp	BRD-A72758037	asiatic-acid	Apoptosis stimulant	-
2034	24.3	cp	BRD-K80396088	gliquidone	Sulfonylurea	-
2032	24.47	cp	BRD-K71926323	marbofloxacin	Bacterial DNA gyrase inhibitor	-
2029	24.55	cp	BRD-K83794624	pirarubicin	Topoisomerase inhibitor	-
2026	24.6	cp	BRD-K23566484	nilutamide	Androgen receptor antagonist	-
2027	24.6	cp	BRD-K25394294	oxaprozin	Cyclooxygenase inhibitor	-
2023	24.72	cp	BRD-A78377521	monastrol	Kinesin-like spindle protein inhibitor	-
2019	25.03	cp	BRD-A62035778	scopolamine	Acetylcholine receptor antagonist	-
2018	25.11	cp	BRD-K88611939	aniracetam	Glutamate receptor agonist	-
2013	25.24	cp	BRD-K96319534	phentermine	Dopamine uptake inhibitor	-
2012	25.27	cp	BRD-K07888196	tyrphostin-AG-538	IGF-1 inhibitor	-
2011	25.29	cp	BRD-K78633253	EXO-1	ARF inhibitor	-
2009	25.33	cp	BRD-K59637651	NSC-119889	Protein synthesis inhibitor	-
2007	25.35	cp	BRD-A64977602	mirtazapine	Adrenergic receptor antagonist	-
2006	25.39	cp	BRD-A17535965	gelsemine	Acetylcholine receptor antagonist	-
2003	25.57	cp	BRD-K04146668	GW-441756	Growth factor receptor inhibitor	-
1999	25.87	cp	BRD-A04553218	chlorphenamine	Histamine receptor antagonist	-
1997	25.95	cp	BRD-K71731651	PNU-120596	Acetylcholine receptor agonist	-
1995	25.98	cp	BRD-A39255369	DCPIB	Chloride channel blocker	-
1989	26.11	cp	BRD-K05434375	HA-1004	Calcium channel blocker	-
1987	26.25	cp	BRD-A63667919	methylergometrine	Dopamine receptor antagonist	-
1984	26.38	cp	BRD-K00312224	PPT	Estrogen receptor agonist	-
1983	26.39	cp	BRD-K86465814	HO-013	PPAR receptor agonist	-
1982	26.46	cp	BRD-K46211610	tolazoline	Adrenergic receptor antagonist	-
1980	26.5	cp	BRD-K92870997	pterostilbene	Cyclooxygenase inhibitor	-
1977	26.62	cp	BRD-K67506692	tyrphostin-AG-126	ERK1 and ERK2 phosphorylation inhibitor	-
1975	26.73	cp	BRD-K51485625	ritonavir	HIV protease inhibitor	-
1972	26.87	cp	BRD-A39290993	cyproterone	Androgen receptor antagonist	-
1971	26.91	cp	BRD-K07762753	aminopurvalanol-a	Tyrosine kinase inhibitor	-
1969	27.08	cp	BRD-K81473089	tacrine	Acetylcholinesterase inhibitor	-
1966	27.24	cp	BRD-A85234536	N6-cyclopentyladenosine	Adenosine receptor agonist	-
1963	27.27	cp	BRD-K32318651	acyclovir	DNA polymerase inhibitor	-
1961	27.33	cp	BRD-K61177364	NBI-27914	CRF receptor antagonist	-
1958	27.39	cp	BRD-K45861246	azaperone	Dopamine receptor antagonist	-
1956	27.45	cp	BRD-K15601958	SEW-2871	Lysophospholipid receptor agonist	-
1951	27.77	cp	BRD-K53665955	MK-5108	Aurora kinase inhibitor	-
1946	27.92	cp	BRD-K11399644	phenformin	AMPK activator	-
1940	28.13	cp	BRD-A31227688	kynuramine	Aryl hydrocarbon receptor activator	-
1939	28.15	cp	BRD-K13926615	vardenafil	Phosphodiesterase inhibitor	-
1936	28.27	cp	BRD-K52172416	anastrozole	Aromatase inhibitor	-
1932	28.35	cp	BRD-K44876623	zolpidem	Benzodiazepine receptor agonist	-
1931	28.37	cp	BRD-K54759182	dosulepin	Norepinephrine reuptake inhibitor	-
1930	28.38	cp	BRD-K13544237	r(-)-propylnorapomorphine	Dopamine receptor agonist	-
1927	28.55	cp	BRD-K46742498	alosetron	Serotonin receptor antagonist	-
1925	28.56	cp	BRD-K96134740	kitasamycin	Protein synthesis inhibitor	-
1923	28.61	cp	BRD-K20313525	rosmarinic-acid	GABA transaminase inhibitor	-
1919	28.79	cp	BRD-A48430263	pioglitazone	Insulin sensitizer	-
1916	28.86	cp	BRD-K27499107	carbacyclin	IP receptor activator	-
1914	28.87	cp	BRD-K45252063	clofibrate	PPAR receptor agonist	-
1912	29.08	cp	BRD-A18202423	CPCCOEt	Glutamate receptor antagonist	-
1904	29.39	cp	BRD-K37516142	idebenone	Calcium channel modulator	-
1903	29.42	cp	BRD-K22031190	diflunisal	Prostanoid receptor antagonist	-
1902	29.45	cp	BRD-K74236984	UNC-0321	Histone lysine methyltransferase inhibitor	-
1899	29.5	cp	BRD-K86434416	selegiline	Monoamine oxidase inhibitor	-
1892	29.79	cp	BRD-K68407802	KIN001-055	EGFR inhibitor	-
1890	29.86	cp	BRD-K81528515	nilotinib	ABL inhibitor	-
1889	29.87	cp	BRD-K45158365	valsartan	Angiotensin receptor antagonist	-
1888	29.9	cp	BRD-K93188295	ARC-239	Adrenergic receptor antagonist	-
1887	29.91	cp	BRD-K77998258	ganglioside	SRC activator	-
1882	30.11	cp	BRD-K40892394	AR-C133057XX	Nitric oxide synthase inhibitor	-
1879	30.16	cp	BRD-K64785675	TG100-115	-666	-
1875	30.37	cp	BRD-A73741725	exemestane	Aromatase inhibitor	-
1873	30.45	cp	BRD-K77625572	etomoxir	Carnitine palmitoyltransferase inhibitor	-
1863	30.88	cp	BRD-K25906698	immepip	Histamine receptor agonist	-
1861	30.92	cp	BRD-K19111024	clofibric-acid	PPAR receptor agonist	-
1854	31.05	cp	BRD-K08703257	3-amino-benzamide	PARP inhibitor	-
1852	31.21	cp	BRD-K62736196	guanabenz	-666	-
1849	31.29	cp	BRD-K33864865	LY-225910	CCK receptor antagonist	-
1850	31.29	cp	BRD-K88358234	xaliproden	Serotonin receptor agonist	-
1847	31.35	cp	BRD-K01493881	apigenin	Casein kinase inhibitor	-
1846	31.45	cp	BRD-K17953061	staurosporine	PKC inhibitor	-
1845	31.54	cp	BRD-A31521121	methocarbamol	Muscle relaxant	-
1839	31.65	cp	BRD-A84189516	baccatin-III	Paclitaxel precursor	-
1833	31.71	cp	BRD-K50836978	purvalanol-a	CDK inhibitor	-
1823	31.98	cp	BRD-K56001384	antimycin-a	ATP synthase inhibitor	-
1822	31.99	cp	BRD-K85133207	HDAC1-selective	HDAC inhibitor	-
1818	32.07	cp	BRD-K72420232	WZ-4002	EGFR inhibitor	-
1819	32.07	cp	BRD-K32536677	AGK-2	SIRT inhibitor	-
1815	32.18	cp	BRD-K23383398	T-0901317	LXR agonist	-
1812	32.21	cp	BRD-A41451487	PK-11195	Benzodiazepine receptor antagonist	-
1810	32.28	cp	BRD-K22227508	targinine	Nitric oxide synthase inhibitor	-
1807	32.4	cp	BRD-A37052580	physostigmine	Acetylcholinesterase inhibitor	-
1806	32.42	cp	BRD-K17306061	aprepitant	Tachykinin antagonist	-
1805	32.43	cp	BRD-K99451608	lopinavir	HIV protease inhibitor	-
1803	32.48	cp	BRD-K64755930	etazolate	Phosphodiesterase inhibitor	-
1801	32.56	cp	BRD-K40902647	vincamine	Adrenergic receptor antagonist	-
1798	32.6	cp	BRD-K33882852	ZK-93423	Benzodiazepine receptor agonist	-
1796	32.85	cp	BRD-K45435259	SCH-23390	Dopamine receptor antagonist	-
1793	32.91	cp	BRD-K20714604	RS-56812	Serotonin receptor partial agonist	-
1792	32.97	cp	BRD-K27721098	clopidogrel	Purinergic receptor antagonist	-
1776	33.25	cp	BRD-K99174507	cardiogenol-c	Cardiomyogenesis inducer	-
1775	33.27	cp	BRD-K98521173	desoxycortone	Mineralocorticoid receptor agonist	-
1773	33.28	cp	BRD-K14965640	ibuprofen	Cyclooxygenase inhibitor	-
1771	33.37	cp	BRD-K15025317	BAY-11-7821	NFkB pathway inhibitor	-
1768	33.45	cp	BRD-A15435692	BMY-14802	Sigma receptor antagonist	-
1763	33.67	cp	BRD-K73391359	quinisocaine	Local anesthetic	-
1758	33.94	cp	BRD-K89930444	AG-592	Tyrosine kinase inhibitor	-
1754	34.17	cp	BRD-K87226815	cycloserine	Bacterial cell wall synthesis inhibitor	-
1753	34.22	cp	BRD-A03359064	ICI-89406	Adrenergic receptor antagonist	-
1750	34.34	cp	BRD-A78391468	prednisolone	Glucocorticoid receptor agonist	-
1746	34.51	cp	BRD-K92000912	AM-251	Cannabinoid receptor antagonist	-
1742	34.57	cp	BRD-K55034111	pefloxacin	Bacterial DNA gyrase inhibitor	-
1739	34.66	cp	BRD-A15010982	HU-211	Glutamate receptor antagonist	-
1738	34.67	cp	BRD-A16694057	bisphenol-a	PPAR receptor antagonist	-
1735	34.8	cp	BRD-K91243525	SR-142948	Neurotensin receptor antagonist	-
1725	35.09	cp	BRD-M45964048	verteporfin	Photosensitizing agent	-
1724	35.1	cp	BRD-A72066420	mifobate	PPAR receptor antagonist	-
1722	35.14	cp	BRD-K68756823	FR-180204	-666	-
1720	35.18	cp	BRD-K76775527	nimesulide	Cyclooxygenase inhibitor	-
1719	35.24	cp	BRD-A49358627	ciprofibrate	PPAR receptor agonist	-
1718	35.26	cp	BRD-K13819402	desoxypeganine	Acetylcholinesterase inhibitor	-
1714	35.38	cp	BRD-K11163873	phenanthridone	PARP inhibitor	-
1710	35.52	cp	BRD-A98299281	velnacrine	cholinesterase inhibitor	-
1709	35.53	cp	BRD-A24122750	saclofen	GABA receptor antagonist	-
1705	35.63	cp	BRD-K92413528	thiazolidinecarboxylic-acid	Reducing agent	-
1704	35.65	cp	BRD-K17110974	aristolochic-acid	Phospholipase inhibitor	-
1700	35.69	cp	BRD-K44353683	nateglinide	Insulin secretagogue	-
1698	35.76	cp	BRD-A41519720	ezetimibe	Niemann-Pick C1-like 1 protein antagonist	-
1697	35.78	cp	BRD-A49370193	RO-60-0175	Serotonin receptor agonist	-
1696	35.83	cp	BRD-A30437061	camptothecin	Topoisomerase inhibitor	-
1692	35.95	cp	BRD-A22143024	estropipate	Estrogen receptor agonist	-
1688	36.18	cp	BRD-K68103045	CGS-20625	Benzodiazepine receptor agonist	-
1687	36.22	cp	BRD-K11636097	JNJ-7706621	CDK inhibitor	-
1685	36.25	cp	BRD-K59753975	vindesine	Tubulin inhibitor	-
1679	36.4	cp	BRD-A19053259	pseudopelletierine	Anthelmintic	-
1673	36.59	cp	BRD-K40255344	tyrphostin-A9	Protein tyrosine kinase inhibitor	-
1672	36.6	cp	BRD-K54316499	tolterodine	Acetylcholine receptor antagonist	-
1668	36.7	cp	BRD-K67831364	ZM-323881	VEGFR inhibitor	-
1667	36.75	cp	BRD-A63043573	cabergoline	Dopamine receptor agonist	-
1665	36.78	cp	BRD-K77695569	tiabendazole	Angiogenesis inhibitor	-
1662	36.8	cp	BRD-K07507905	BRL-37344	Adrenergic receptor agonist	-
1660	36.98	cp	BRD-K64610608	EMF-bca1-57	caspase inhibitor	-
1657	37.04	cp	BRD-K97056771	HY-11007	BCR-ABL kinase inhibitor	-
1656	37.07	cp	BRD-A92826379	lupanine	Sodium channel blocker	-
1654	37.09	cp	BRD-K14888893	minoxidil	KATP activator	-
1650	37.21	cp	BRD-K59851896	calycanthine	GABA release inhibitor	-
1645	37.41	cp	BRD-K94689771	pinocembrin	CYP1B1 inhibitor	-
1644	37.42	cp	BRD-K15519488	CS-110266	Dopamine receptor agonist	-
1642	37.45	cp	BRD-K56745457	azauridine	Antiviral	-
1639	37.64	cp	BRD-K63784565	BRD-K63784565	Topoisomerase inhibitor	-
1633	37.73	cp	BRD-A82096673	KU-C103428N	CDC inhibitor	-
1632	37.74	cp	BRD-K41713976	E-4031	Potassium channel blocker	-
1630	37.78	cp	BRD-A92630576	trimebutine	Opioid receptor agonist	-
1623	38.05	cp	BRD-M16762496	PIK-75	DNA protein kinase inhibitor	-
1621	38.1	cp	BRD-K78659596	MLN-2238	Proteasome inhibitor	-
1618	38.21	cp	BRD-K89839824	raltitrexed	Thymidylate synthase inhibitor	-
1616	38.3	cp	BRD-K90333595	phentolamine	Adrenergic receptor antagonist	-
1612	38.41	cp	BRD-K47323024	methapyrilene	Histamine receptor antagonist	-
1611	38.45	cp	BRD-K67261995	adipiodone	Contrast agent	-
1608	38.73	cp	BRD-K43405658	tyrphostin-AG-527	Protein tyrosine kinase inhibitor	-
1607	38.75	cp	BRD-K35531059	molsidomine	Guanylyl cyclase activator	-
1605	38.82	cp	BRD-A68888262	azelastine	Histamine receptor antagonist	-
1603	38.84	cp	BRD-A45140972	meclocycline	Bacterial 30S ribosomal subunit inhibitor	-
1600	38.94	cp	BRD-K28115081	apafant	Platelet activating factor receptor antagonist	-
1598	38.97	cp	BRD-K24538644	KUC104502N	-666	-
1592	39.11	cp	BRD-K42748308	XE-991	Potassium channel blocker	-
1590	39.25	cp	BRD-A60070924	alpha-estradiol	Estrogen receptor agonist	-
1588	39.3	cp	BRD-K54704028	BAY-36-7620	Glutamate receptor antagonist	-
1587	39.32	cp	BRD-K36377456	marmesin	Angiogenesis inhibitor	-
1585	39.41	cp	BRD-A37347161	BRL-52537	Opioid receptor agonist	-
1584	39.43	cp	BRD-K26429091	J-104129	Acetylcholine receptor antagonist	-
1583	39.44	cp	BRD-A52172093	VU-0413807-2	Calcium channel blocker	-
1580	39.56	cp	BRD-K93034159	cladribine	Adenosine deaminase inhibitor	-
1578	39.72	cp	BRD-K84141129	VU-0400193-3	Glutamate receptor modulator	-
1574	39.79	cp	BRD-A92177080	betamethasone	Glucocorticoid receptor agonist	-
1573	39.82	cp	BRD-A14966924	alaproclate	Serotonin receptor antagonist	-
1568	39.94	cp	BRD-K93880783	stavudine	DNA directed DNA polymerase inhibitor	-
1565	40.08	cp	BRD-K44432556	VU-0418946-1	HIF modulator	-
1560	40.22	cp	BRD-K43887077	dopamine	Dopamine receptor agonist	-
1559	40.33	cp	BRD-A84327315	calcitriol	Vitamin D receptor agonist	-
1557	40.37	cp	BRD-K08924299	palonosetron	Serotonin receptor antagonist	-
1555	40.42	cp	BRD-K18194590	mephentermine	Adrenergic receptor agonist	-
1550	40.57	cp	BRD-K76674262	homoharringtonine	Protein synthesis inhibitor	-
1549	40.58	cp	BRD-A44008656	doxylamine	Histamine receptor antagonist	-
1545	40.73	cp	BRD-K50214219	CS-1657	PARP inhibitor	-
1544	40.76	cp	BRD-K01624546	docosatrienoic-acid	LTB4 inhibitor	-
1543	40.77	cp	BRD-K06024458	n-arachidonyl-GABA	cannabinoid receptor agonist	-
1539	40.9	cp	BRD-A36267905	buphenine	Adrenergic receptor agonist	-
1540	40.9	cp	BRD-K01192156	tyrphostin-AG-112	Protein tyrosine kinase inhibitor	-
1538	40.92	cp	BRD-K20338176	cefaclor	Bacterial cell wall synthesis inhibitor	-
1534	41.17	cp	BRD-A01346607	flumetasone	Glucocorticoid receptor agonist	-
1529	41.37	cp	BRD-K05658747	raltegravir	HIV integrase inhibitor	-
1527	41.44	cp	BRD-K95763993	trapidil	PDGFR receptor inhibitor	-
1524	41.53	cp	BRD-K37447567	hydrocotarnine	Opioid receptor antagonist	-
1522	41.64	cp	BRD-K81839095	estrone	Estrogen receptor agonist	-
1518	41.7	cp	BRD-K83322645	L-693403	Sigma receptor agonist	-
1516	41.74	cp	BRD-A87848830	bimatoprost	Prostanoid receptor agonist	-
1512	41.87	cp	BRD-A10903566	imiloxan	Adrenergic receptor antagonist	-
1508	41.97	cp	BRD-K67017579	cilostazol	Phosphodiesterase inhibitor	-
1503	42.13	cp	BRD-K93461745	buspirone	Serotonin receptor agonist	-
1502	42.22	cp	BRD-K24526313	levcromakalim	Potassium channel activator	-
1501	42.27	cp	BRD-A62071884	siguazodan	Phosphodiesterase inhibitor	-
1499	42.28	cp	BRD-K17075857	chloroxine	Opioid receptor antagonist	-
1498	42.29	cp	BRD-K74514084	pazopanib	KIT inhibitor	-
1494	42.4	cp	BRD-A09094913	strychnine	Acetylcholine receptor antagonist	-
1490	42.53	cp	BRD-A62809825	thapsigargin	ATPase inhibitor	-
1487	42.58	cp	BRD-A96107863	nisoldipine	Calcium channel blocker	-
1486	42.66	cp	BRD-A11702965	chromomycin-a3	DNA binding agent	-
1481	42.85	cp	BRD-K78280988	anandamide	Cannabinoid receptor agonist	-
1482	42.85	cp	BRD-K15933101	ropinirole	Dopamine receptor agonist	-
1473	43.2	cp	BRD-K99946902	hexylresorcinol	Local anesthetic	-
1469	43.37	cp	BRD-K56403959	ZK-756326	CC chemokine receptor ligand	-
1465	43.58	cp	BRD-K34441861	moexipril	ACE inhibitor	-
1454	43.89	cp	BRD-K02715688	hydrastine	Tyrosine hydroxylase inhibitor	-
1452	43.94	cp	BRD-K41143549	BRD-K41143549	Glutamate receptor antagonist	-
1451	43.98	cp	BRD-K36862742	hydroflumethiazide	Sodium/potassium/chloride transporter inhibitor	-
1450	44.1	cp	BRD-K04466929	Merck60	HDAC inhibitor	-
1447	44.18	cp	BRD-A51182606	chloramphenicol	Protein synthesis inhibitor	-
1445	44.21	cp	BRD-K68336408	tyrphostin-AG-1478	EGFR inhibitor	-
1441	44.38	cp	BRD-K56064827	EI-273	PKC inhibitor	-
1440	44.41	cp	BRD-K04853698	LDN-193189	Serine/threonine kinase inhibitor	-
1439	44.43	cp	BRD-K40992116	parachlorophenol	Anti-infective	-
1437	44.47	cp	BRD-K56596464	QX-314	Sodium channel blocker	-
1436	44.51	cp	BRD-K87909389	alvocidib	CDK inhibitor	-
1434	44.54	cp	BRD-K11373525	ZD-7155	Angiotensin receptor antagonist	-
1430	44.58	cp	BRD-K19525698	ozagrel	Thromboxane synthase inhibitor	-
1431	44.58	cp	BRD-K10670311	sulfasalazine	Antirheumatic	-
1427	44.69	cp	BRD-K30697463	desoximetasone	Glucocorticoid receptor agonist	-
1419	45.24	cp	BRD-A31800922	procyclidine	Acetylcholine receptor antagonist	-
1413	45.39	cp	BRD-K06159959	CCMQ	Inhibitor of the binding of homoquinolinic acid to non-NMDA sensitive sites	-
1411	45.41	cp	BRD-K34508425	KUC103898N	-666	-
1410	45.43	cp	BRD-A48237631	mitomycin-c	DNA alkylating agent	-
1408	45.44	cp	BRD-A09539288	homatropine	Acetylcholine receptor antagonist	-
1405	45.59	cp	BRD-K69650333	idarubicin	Topoisomerase inhibitor	-
1401	45.68	cp	BRD-K50891186	GR-103691	Dopamine receptor antagonist	-
1400	45.75	cp	BRD-A60245366	AS-601245	JNK inhibitor	-
1399	45.77	cp	BRD-A55946879	BW-B70C	Lipoxygenase inhibitor	-
1398	45.79	cp	BRD-K29173907	isoflupredone	Glucocorticoid receptor agonist	-
1394	45.87	cp	BRD-A17453586	MDL-72832	Serotonin receptor agonist	-
1393	45.94	cp	BRD-A37817666	picrotoxin	GABA receptor antagonist	-
1391	46.03	cp	BRD-K85266041	DNQX	Glutamate receptor antagonist	-
1384	46.2	cp	BRD-K04710043	hexamethylenebisacetamide	AKT inhibitor	-
1382	46.33	cp	BRD-K32744045	disulfiram	Aldehyde dehydrogenase inhibitor	-
1376	46.55	cp	BRD-A75552914	isoxicam	Cyclooxygenase inhibitor	-
1373	46.59	cp	BRD-A13188892	doxazosin	Adrenergic receptor antagonist	-
1367	46.87	cp	BRD-K47983010	BX-795	IKK inhibitor	-
1365	46.92	cp	BRD-A41145729	methoprene-acid	Retinoid receptor agonist	-
1364	46.99	cp	BRD-K52020312	metronidazole	DNA inhibitor	-
1363	47.01	cp	BRD-K91733562	secoisolariciresinol	Antioxidant	-
1361	47.03	cp	BRD-K53123955	niridazole	Phosphofructokinase inhibitor	-
1359	47.05	cp	BRD-A07765530	epinephrine	carbonic anhydrase activator	-
1358	47.1	cp	BRD-K97399794	quercetin	Polar auxin transport inhibitor	-
1357	47.13	cp	BRD-K05804044	AZ-628	RAF inhibitor	-
1352	47.37	cp	BRD-K48300629	zonisamide	Sodium channel blocker	-
1345	47.5	cp	BRD-K87158025	benzamil	Sodium channel blocker	-
1344	47.52	cp	BRD-K49027941	PSB-1115	Adenosine receptor antagonist	-
1341	47.58	cp	BRD-K56614220	clofazimine	GK0582 inhibitor	-
1328	47.92	cp	BRD-K99107520	felbamate	Glutamate receptor antagonist	-
1327	47.99	cp	BRD-K38615104	A-443644	AKT inhibitor	-
1324	48.17	cp	BRD-A71203467	l-stepholidine	Dopamine receptor antagonist	-
1321	48.32	cp	BRD-A35519318	benidipine	Calcium channel blocker	-
1318	48.37	cp	BRD-A39230911	chlorphensin	Muscle relaxant	-
1317	48.39	cp	BRD-K33106058	cytarabine	Ribonucleotide reductase inhibitor	-
1313	48.55	cp	BRD-A80638690	floxuridine	DNA synthesis inhibitor	-
1307	48.74	cp	BRD-K43389675	daunorubicin	RNA synthesis inhibitor	-
1308	48.74	cp	BRD-A73909368	dactinomycin	RNA polymerase inhibitor	-
1304	48.99	cp	BRD-K89402695	L-655240	Thromboxane receptor antagonist	-
1299	49.23	cp	BRD-K93258693	GW-9662	PPAR receptor antagonist	-
1296	49.27	cp	BRD-K26657438	imiquimod	TLR agonist	-
1293	49.45	cp	BRD-K90524085	MY-5445	Phosphodiesterase inhibitor	-
1294	49.45	cp	BRD-K40656405	L-165041	PPAR receptor agonist	-
1291	49.53	cp	BRD-K07736136	VX-702	p38 MAPK inhibitor	-
1290	49.54	cp	BRD-K92446736	zatebradine	HCN channel blocker	-
1289	49.59	cp	BRD-K89014967	AS-703026	MEK inhibitor	-
1288	49.6	cp	BRD-K70511574	sunitinib	PLK inhibitor	-
1285	49.69	cp	BRD-K32821942	azathioprine	Dehydrogenase inhibitor	-
1282	49.77	cp	BRD-K50495309	SRC-kinase-inhibitor-I	SRC inhibitor	-
1281	49.78	cp	BRD-A06784547	MRS-1334	Adenosine receptor antagonist	-
1280	49.83	cp	BRD-A72988804	tiaprofenic-acid	Cyclooxygenase inhibitor	-
1278	49.88	cp	BRD-K18618618	cimetidine	Histamine receptor antagonist	-
1274	49.94	cp	BRD-K49404994	levetiracetam	Calcium channel blocker	-
1273	49.95	cp	BRD-K95609758	BMS-191011	Potassium channel activator	-
1272	49.96	cp	BRD-K69328504	L-690488	Inositol monophosphatase inhibitor	-
1269	50.23	cp	BRD-A13133631	fluorometholone	Glucocorticoid receptor agonist	-
1267	50.25	cp	BRD-A34806832	proscillaridin	ATPase inhibitor	-
1265	50.33	cp	BRD-A13122391	triptolide	RNA polymerase inhibitor	-
1262	50.55	cp	BRD-K83988098	alvespimycin	HSP inhibitor	-
1259	50.88	cp	BRD-K60274257	dephostatin	Tyrosine phosphatase inhibitor	-
1253	51.09	cp	BRD-K41707108	ceramide	Phosphoenolpyruvate carboxylase activator	-
1251	51.13	cp	BRD-K72093121	vidarabine	Antiviral	-
1248	51.24	cp	BRD-A31204924	mitotane	Antineoplastic	-
1245	51.45	cp	BRD-K95901403	XL-147	PI3K inhibitor	-
1243	51.53	cp	BRD-A62184259	cycloheximide	Protein synthesis inhibitor	-
1238	51.62	cp	BRD-K79090631	CGP-60474	CDK inhibitor	-
1237	51.7	cp	BRD-A42628519	iopanoic-acid	Radiopaque medium	-
[truncated: 397 more rows]

## Sheet: ST3
Table S3. Source of the drug structures utilized in the chemoinformatic analysis testing for interaction with SARS-Cov-2 enzymes. These drugs are those from connectivity mapping which were associated with protective effects against infection, and were additionally available for molecular docking analysis.
CMap Drug ID	Drug Name	Drug structure source
BRD-K95921201	reserpine	Douguet, 2018
BRD-A06390036	hydroquinidine	https://zinc.docking.org/substances/ZINC000003977898.sdf
BRD-A31159102	fluoxetine	Douguet, 2018
BRD-K03319035	maprotiline	Douguet, 2018
BRD-K04210847	tamoxifen	Douguet, 2018
BRD-K33211335	dextromethorphan	Douguet, 2018
BRD-A18043272	phensuximide	Douguet, 2018
BRD-A10715913	sulpiride	https://www.molport.com/shop/moleculelink/about-this-molecule/27564853
BRD-K79602928	metformin	Douguet, 2018
BRD-K89732114	trifluoperazine	Douguet, 2018
BRD-M64432851	sunitinib	Douguet, 2018
BRD-K74195153	irsogladine	https://zinc.docking.org/substances/ZINC000000002645.sdf
BRD-U88459701	atorvastatin	Douguet, 2018
BRD-K63828191	raloxifene	Douguet, 2018
BRD-K70487031	flupentixol	http://zinc15.docking.org/substances/ZINC000029489118/
BRD-A00993607	alprenolol	https://pubchem.ncbi.nlm.nih.gov/rest/pug/compound/CID/2119/record/SDF/?record_type=3d&response_type=save&response_basename=Conformer3D_CID_2119
BRD-K99964838	bosutinib	Douguet, 2018
BRD-K19462402	buflomedil	http://zinc15.docking.org/substances/ZINC000000005191.sdf
BRD-K32830106	guanfacine	Douguet, 2018
BRD-K39339537	epirizole	http://zinc15.docking.org/substances/ZINC000000057412.sdf
BRD-K10974103	diloxanide	http://zinc15.docking.org/substances/ZINC000000001299.sdf
BRD-K52989797	clomipramine	Douguet, 2018
BRD-K21520694	sulfacetamide	Douguet, 2018
BRD-K96037667	norethindrone	Douguet, 2018
BRD-A88774919	doxycycline	Douguet, 2018
BRD-A16665823	butoconazole	Douguet, 2018
